# Supplementary material for: Enhanced specificity of clinical high-sensitivity tumor mutation profiling in cell-free DNA via paired normal sequencing using MSK-ACCESS
Source: Nat Commun. 2021 Jun 18;12:3770. doi: 10.1038/s41467-021-24109-5 (PMC8213710; doi:10.1038/s41467-021-24109-5)
Supplement: Supplementary file 4 — Sumpplementary Dataset 1 [file 41467_2021_24109_MOESM4_ESM.xlsx]

## Sheet: Supplementary Data 1
Sample	Chromosome	Position	Ref	Alt	Orthogonal_VAF	Orthogonal_Method	Target	cDNAchange	AAchange	SimplexDuplex_TotalDepth	SimplexDuplex_AlleleDepth	SimplexDuplex_VAF	Duplex_AlleleDepth	Genotyping_Result	DeNovo_Result
309-cfDNA1	12	25398284	C	T	0.022	ddPCR	KRAS exon 2	c.35G>A	p.Gly12Asp	880	19	0.0215909	12	Called	Called
314-cfDNA1	12	25398284	C	T	0.004	ddPCR	KRAS exon 2	c.35G>A	p.Gly12Asp	939	7	0.00745474	7	Called	Called
318-cfDNA1	12	25398284	C	A	0.006	ddPCR	KRAS exon 2	c.35G>T	p.Gly12Val	898	1	0.00111359	0	Not called	Not called
503-cfDNA1	12	25398284	C	T	0.618	ddPCR	KRAS exon 2	c.35G>A	p.Gly12Asp	2354	1654	0.702634	779	Called	Called
508-cfDNA1	12	25398284	C	T	0.001	ddPCR	KRAS exon 2	c.35G>A	p.Gly12Asp	480	0	0	0	Not called	Not called
510-cfDNA1	12	25380276	T	C	0.013	ddPCR	KRAS exon 3	c.182A>G	p.Gln61Arg	642	3	0.0046729	1	Called	Not called
511-cfDNA1	12	25398284	C	T	0.23	ddPCR	KRAS exon 2	c.35G>A	p.Gly12Asp	793	159	0.200504	75	Called	Called
516-cfDNA1	12	25398284	C	A	0.001	NGS	KRAS exon 2	c.35G>T	p.Gly12Val	900	1	0.00111111	1	Called	Not called
517-cfDNA1	12	25380275	T	G	0.018	ddPCR	KRAS exon 3	c.183A>C	p.Gln61His	934	15	0.01606	12	Called	Called
518-cfDNA1	12	25398284	C	T	0.016	NGS	KRAS exon 2	c.35G>A	p.Gly12Asp	1118	14	0.0125224	11	Called	Called
MSK-L-012-02	17	37880984	A	ATACGTGATGGCT	0.2062	NGS	ERBB2 exon 20	c.2314_2325dup	p.Tyr772_Ala775dup	1450	231	0.15931	131	Called	Called
MSK-L-012-02	17	7577044	CT	C	0.1813	NGS	TP53 exon 8	c.893del	p.Glu298GlyfsTer47	1400	223	0.159286	132	Called	Called
MSK-L-115	17	7577096	T	C	0.0072	NGS	TP53 exon 8	c.842A>G	p.Asp281Gly	1258	13	0.0103339	5	Called	Called
MSK-L-129	7	55242464	AGGAATTAAGAGAAGC	A	0.2184	NGS	EGFR exon 19	c.2235_2249del	p.Glu746_Ala750del	1539	410	0.266407	117	Called	Called
MSK-L-129	7	55249071	C	T	0.0233	NGS	EGFR exon 20	c.2369C>T	p.Thr790Met	1529	37	0.0241988	7	Called	Called
MSK-L-129	7	55249092	G	C	0.0034	NGS	EGFR exon 20	c.2390G>C	p.Cys797Ser	1653	4	0.00241984	0	Called	Not called
MSK-L-129	3	178952085	A	G	0.0126	NGS	PIK3CA exon 21	c.3140A>G	p.His1047Arg	1309	17	0.012987	5	Called	Called
MSK-L-129	17	7578257	C	A	0.0303	NGS	TP53 exon 6	c.592G>T	p.Glu198Ter	1138	48	0.0421793	21	Called	Called
MSK-L-135	7	55249071	C	T	0.0243	NGS	EGFR exon 20	c.2369C>T	p.Thr790Met	1582	39	0.0246523	25	Called	Called
MSK-L-135	7	55242464	AGGAATTAAGAGAAGC	A	0.017	NGS	EGFR exon 19	c.2235_2249del	p.Glu746_Ala750del	1445	45	0.0311419	17	Called	Called
MSK-L-139_Sample_9	12	25380275	T	A	0.0243	NGS	KRAS exon 3	c.183A>T	p.Gln61His	997	34	0.0341023	18	Called	Called
MSK-L-143_Sample_12	7	55242464	AGGAATTAAGAGAAGC	A	0.0134	NGS	EGFR exon 19	c.2235_2249del	p.Glu746_Ala750del	1147	13	0.0113339	4	Called	Called
MSK-L-144_Sample_13	7	55259515	T	G	0.0822	NGS	EGFR exon 21	c.2573T>G	p.Leu858Arg	1492	138	0.0924933	76	Called	Called
MSK-L-144_Sample_13	7	55259560	G	A	0.0777	NGS	EGFR exon 21	c.2618G>A	p.Gly873Glu	1445	117	0.0809689	59	Called	Called
MSK-L-144_Sample_13	17	7578535	T	C	0.0241	NGS	TP53 exon 5	c.395A>G	p.Lys132Arg	1448	56	0.038674	35	Called	Called
MSK-L-148_Sample_14	2	29443631	G	T	0.0084	NGS	ALK exon 23	c.3586C>A	p.Leu1196Met	1188	9	0.00757576	5	Called	Called
MSK-L-148_Sample_14	2	29443613	C	T	0.008	NGS	ALK exon 23	c.3604G>A	p.Gly1202Arg	1079	11	0.0101946	7	Called	Called
MSK-L-151_Sample_16	7	55242465	GGAATTAAGAGAAGCA	G	0.0048	NGS	EGFR exon 19	c.2236_2250del	p.Glu746_Ala750del	1555	7	0.00450161	6	Called	Called
MSK-L-156_Sample_17	12	25398282	C	A	0.0855	ddPCR	KRAS exon 2	c.37G>T	p.Gly13Cys	1295	110	0.0849421	60	Called	Called
MSK-L-156_Sample_17	7	55241694	G	T	0.0483	NGS	EGFR exon 18	c.2142G>T	p.Lys714Asn	1642	97	0.0590743	46	Called	Called
MSK-L-156_Sample_17	3	178936091	G	A	0.0446	NGS	PIK3CA exon 10	c.1633G>A	p.Glu545Lys	481	34	0.0706861	17	Called	Called
MSK-L-162_Sample_18	7	116412044	G	C	0.0126	NGS	MET exon 14	c.3028+1G>C		692	11	0.015896	7	Called	Called
MSK-L-163_Sample_19	7	55242469	TTAAGAGAAGCAACATCTC	T	0.0014	NGS	EGFR exon 19	c.2240_2257del	p.Leu747_Pro753delinsSer	1236	5	0.00404531	1	Called	Not called
MSK-L-164_Sample_20	2	29419642	G	T	0.0088	NGS	ALK exon 28	c.4158C>A	p.Cys1386Ter	402	3	0.00746269	3	Called	Not called
MSK-L-164_Sample_20	17	7577547	C	T	0.1137	NGS	TP53 exon 7	c.734G>A	p.Gly245Asp	968	102	0.105372	68	Called	Called
MSK-L-170_Sample_7	7	55259524	T	G	0.0399	NGS	EGFR exon 21	c.2582T>G	p.Leu861Arg	1506	50	0.0332005	37	Called	Called
MSK-L-170_Sample_7	7	55241678	A	C	0.0331	NGS	EGFR exon 18	c.2126A>C	p.Glu709Ala	1694	59	0.0348288	37	Called	Called
MSK-L-179_Sample_8	7	55259515	T	G	0.1289	NGS	EGFR exon 21	c.2573T>G	p.Leu858Arg	15133	1627	0.107513	1076	Called	Called
MSK-L-179_Sample_8	17	7577587	T	A	0.3808	NGS	TP53 exon 7	c.694A>T	p.Ile232Phe	903	322	0.356589	177	Called	Called
MSK-L-182_Sample_3	7	116412038	CAGAAGG	C	0.1566	NGS	MET exon 14	c.3024_3028+1del		1168	197	0.168664	94	Called	Called
MSK-L-182_Sample_3	17	7577121	G	A	0.0515	NGS	TP53 exon 8	c.817C>T	p.Arg273Cys	1616	126	0.0779703	86	Called	Called
MSK-L-182_Sample_3	17	7577120	C	T	0.004	NGS	TP53 exon 8	c.818G>A	p.Arg273His	1614	10	0.00619579	7	Called	Called
MSK-L-183_Sample_10	7	55242469	TTAAGAGAAGCAACATCTC	T	0.0088	NGS	EGFR exon 19	c.2240_2257del	p.Leu747_Pro753delinsSer	1357	14	0.0103169	7	Called	Called
MSK-L-186	17	7578283	G	A	0.0157	NGS	TP53 exon 6	c.566C>T	p.Ala189Val	1167	0	0	0	Not called	Not called
MSK-L-187_Sample_1	7	55242464	AGGAATTAAGAGAAGC	A	0.0044	NGS	EGFR exon 19	c.2235_2249del	p.Glu746_Ala750del	330	3	0.00909091	0	Called	Not called
MSK-L-200_Sample_15	7	140453136	A	T	0.0271	NGS	BRAF exon 15	c.1799T>A	p.Val600Glu	1478	29	0.0196211	13	Called	Called
MSK-L-200_Sample_15	7	116411923	C	T	0.5407	NGS	MET exon 14	c.2908C>T	p.Arg970Cys	1525	776	0.508852	306	Called	Called
MSK-L-202_Sample_6	7	140481411	C	A	0.0473	NGS	BRAF exon 11	c.1397G>T	p.Gly466Val	622	19	0.0305466	6	Called	Called
MSK-L-202_Sample_6	17	7577156	C	A	0.0078	NGS	TP53 exon 8	c.783-1G>T		1146	6	0.0052356	0	Called	Not called
MSK-L-209	7	55242464	AGGAATTAAGAGAAGC	A	0.0039	NGS	EGFR exon 19	c.2235_2249del	p.Glu746_Ala750del	1186	8	0.00674536	5	Called	Called
MSK-L-209	1	115256530	G	T	0.0034	NGS	NRAS exon 3	c.181C>A	p.Gln61Lys	920	0	0	0	Not called	Not called
MSK-L-209	17	7577121	G	A	0.0016	NGS	TP53 exon 8	c.817C>T	p.Arg273Cys	1118	0	0	0	Not called	Not called
MSK-L-224	7	55259515	T	G	0.0024	NGS	EGFR exon 21	c.2573T>G	p.Leu858Arg	1274	1	0.000784929	0	Not called	Not called
MSK-L-225	7	55242469	TTAAGAGAAGCAACATCTC	T	0.1543	NGS	EGFR exon 19	c.2240_2257del	p.Leu747_Pro753delinsSer	776	141	0.181701	52	Called	Called
MSK-L-225	7	55242494	C	G	0.1647	NGS	EGFR exon 19	c.2264C>G	p.Ala755Gly	722	132	0.182825	46	Called	Called
MSK-L-225	17	7577514	GTGA	G	0.0766	NGS	TP53 exon 7	c.764_766del	p.Ile255del	637	41	0.0643642	13	Called	Called
MSK-L-246	7	55242467	AATTAAGAGAAGCAAC	A	0.0856	NGS	EGFR exon 19	c.2240_2254del	p.Leu747_Thr751del	410	29	0.0707317	12	Called	Called
MSK-L-246	17	7577556	C	G	0.0667	NGS	TP53 exon 7	c.725G>C	p.Cys242Ser	385	29	0.0753247	20	Called	Called
MSK-L-255	7	55259515	T	G	0.2152	NGS	EGFR exon 21	c.2573T>G	p.Leu858Arg	2035	442	0.217199	281	Called	Called
MSK-L-255	17	7578190	T	C	0.0194	NGS	TP53 exon 6	c.659A>G	p.Tyr220Cys	1084	13	0.0119926	10	Called	Called
MSK-L-267	7	55242464	AGGAATTAAGAGAAGC	A	0.7295	NGS	EGFR exon 19	c.2235_2249del	p.Glu746_Ala750del	5628	4456	0.791756	2416	Called	Called
MSK-L-267	17	7577100	T	C	0.1296	NGS	TP53 exon 8	c.838A>G	p.Arg280Gly	1213	157	0.129431	112	Called	Called
MSK-L-273	7	55242464	AGGAATTAAGAGAAGC	A	0.011	NGS	EGFR exon 19	c.2235_2249del	p.Glu746_Ala750del	1227	18	0.0146699	6	Called	Called
MSK-L-273	17	7577118	C	CA	0.0085	NGS	TP53 exon 8	c.819dup	p.Val274CysfsTer32	1178	11	0.00933786	7	Called	Called
MSK-L-274	7	55249071	C	T	0.0163	NGS	EGFR exon 20	c.2369C>T	p.Thr790Met	454	10	0.0220264	5	Called	Called
MSK-L-274	7	55241708	G	C	0.0139	NGS	EGFR exon 18	c.2156G>C	p.Gly719Ala	523	9	0.0172084	3	Called	Called
MSK-L-274	17	7577518	T	A	0.0199	NGS	TP53 exon 7	c.763A>T	p.Ile255Phe	464	9	0.0193966	6	Called	Called
MSK-L-288-001	7	55259515	T	G	0.011	NGS	EGFR exon 21	c.2573T>G	p.Leu858Arg	738	6	0.00813008	1	Called	Not called
MSK-L-310-001	12	25398284	C	T	0.004	ddPCR	KRAS exon 2	c.35G>A	p.Gly12Asp	1007	15	0.0148957	9	Called	Called
MSK-L-311-001	12	25398285	C	A	0.0164	NGS	KRAS exon 2	c.34G>T	p.Gly12Cys	830	3	0.00361446	3	Called	Called
MSK-L-342-001	7	55259515	T	G	0.033	NGS	EGFR exon 21	c.2573T>G	p.Leu858Arg	1536	42	0.0273438	19	Called	Called
PR-pt13-CF01	6	152419926	A	G	0.098	ddPCR	ESR1 exon 9	c.1613A>G	p.Asp538Gly	946	120	0.12685	37	Called	Called
PR-pt14-CF01	6	152419926	A	G	0.007	ddPCR	ESR1 exon 9	c.1613A>G	p.Asp538Gly	1074	15	0.0139665	6	Called	Called
PR-pt15-CF01	6	152419926	A	G	0.002	ddPCR	ESR1 exon 9	c.1613A>G	p.Asp538Gly	1152	4	0.00347222	2	Called	Not called
s-DH-akt-14-10	6	152419926	A	G	0.16	ddPCR	ESR1 exon 9	c.1613A>G	p.Asp538Gly	4565	933	0.204381	279	Called	Called
s-DH-akt-26-2	6	152419926	A	G	0.316	ddPCR	ESR1 exon 9	c.1613A>G	p.Asp538Gly	953	354	0.371459	227	Called	Called
s-DH-akt-26-5	6	152419926	A	G	0.192	ddPCR	ESR1 exon 9	c.1613A>G	p.Asp538Gly	948	231	0.243671	106	Called	Called
s-DH-akt-34-2	6	152419926	A	G	0.049	ddPCR	ESR1 exon 9	c.1613A>G	p.Asp538Gly	788	113	0.143401	68	Called	Called
SC-AKTct-208	14	105246551	C	T	0.002	ddPCR	AKT1 exon 3	c.48G>A	p.Glu17Lys	873	2	0.00229095	1	Called	Not called
SC-AKTct-316	14	105246551	C	T	0.017	ddPCR	AKT1 exon 3	c.48G>A	p.Glu17Lys	401	6	0.0149626	5	Called	Called
SC-AKTct-322	14	105246551	C	T	0.157	ddPCR	AKT1 exon 3	c.48G>A	p.Glu17Lys	179	23	0.128492	15	Called	Called
SC-AKTct-334	14	105246551	C	T	0.12	ddPCR	AKT1 exon 3	c.48G>A	p.Glu17Lys	737	90	0.122117	44	Called	Called
SC-AKTct-337	14	105246551	C	T	0.334	ddPCR	AKT1 exon 3	c.48G>A	p.Glu17Lys	1526	442	0.289646	233	Called	Called
SC-AKTct-344	14	105246551	C	T	0.198	ddPCR	AKT1 exon 3	c.48G>A	p.Glu17Lys	1060	195	0.183962	115	Called	Called
SC-AKTct-353	14	105246551	C	T	0.253	ddPCR	AKT1 exon 3	c.48G>A	p.Glu17Lys	1084	224	0.206642	139	Called	Called
SC-AKTct-360	14	105246551	C	T	0.121	ddPCR	AKT1 exon 3	c.48G>A	p.Glu17Lys	754	84	0.111406	57	Called	Called
SC-AKTct-373	14	105246551	C	T	0.171	ddPCR	AKT1 exon 3	c.48G>A	p.Glu17Lys	924	168	0.181818	133	Called	Called
SK-PB128-M	7	140453136	A	T	0.1892	ddPCR	BRAF exon 15	c.1799T>A	p.Val600Glu	981	189	0.192661	119	Called	Called
SK-PB129	7	140453136	A	T	0.0035	ddPCR	BRAF exon 15	c.1799T>A	p.Val600Glu	1846	6	0.00325027	2	Called	Not called
SK-PB132-1	7	140453136	A	T	0.0281	ddPCR	BRAF exon 15	c.1799T>A	p.Val600Glu	1329	67	0.0504138	39	Called	Called
SK-PB238-G	7	140453136	A	T	0.0355	ddPCR	BRAF exon 15	c.1799T>A	p.Val600Glu	1070	59	0.0551402	22	Called	Called
SK-PB255-U	7	140453136	A	T	0.0043	ddPCR	BRAF exon 15	c.1799T>A	p.Val600Glu	628	2	0.00318471	1	Called	Not called
SK-PB285-D	7	140453136	A	T	0.0918	ddPCR	BRAF exon 15	c.1799T>A	p.Val600Glu	1359	101	0.0743194	68	Called	Called
SK-PB291-9-J	7	140453136	A	T	0.0798	ddPCR	BRAF exon 15	c.1799T>A	p.Val600Glu	1984	141	0.0710685	67	Called	Called
SK-PB347A	7	140453136	A	T	0.0138	ddPCR	BRAF exon 15	c.1799T>A	p.Val600Glu	1347	18	0.013363	12	Called	Called
SK-PB356-B	7	140453136	A	T	0.0448	ddPCR	BRAF exon 15	c.1799T>A	p.Val600Glu	1191	38	0.031906	24	Called	Called
MSK-L-115	7	55259515	T	G	0.0139	NGS	EGFR exon 21	c.2573T>G	p.Leu858Arg	1305	20	0.0153257	5	Called	Called
MSK-L-186	7	55249071	C	T	0.4914	NGS	EGFR exon 20	c.2369C>T	p.Thr790Met	1472	703	0.477582	233	Called	Called
MSK-L-119	7	55259515	T	G	0.0207	NGS	EGFR exon 21	c.2573T>G	p.Leu858Arg	1545	32	0.020712	18	Called	Called
MSK-L-300-001-T	12	25398285	C	A	0.123	NGS	KRAS exon 2	c.34G>T	p.Gly12Cys	889	137	0.154106	87	Called	Called
