# Supplementary material for: Enhanced specificity of clinical high-sensitivity tumor mutation profiling in cell-free DNA via paired normal sequencing using MSK-ACCESS
Source: Nat Commun. 2021 Jun 18;12:3770. doi: 10.1038/s41467-021-24109-5 (PMC8213710; doi:10.1038/s41467-021-24109-5)
Supplement: Supplementary file 5 — Sumpplementary Dataset 2 [file 41467_2021_24109_MOESM5_ESM.xlsx]

## Sheet: Supplementary Data 2
	Sample_ID	Run	Chromosome	Position	Ref	Alt	Target	cDNAchange	AAchange	SimplexDuplex_TotalDepth	SimplexDuplex_AlleleDepth	SimplexDuplex_VAF	Duplex_AlleleDepth	Genotyping_Result	DeNovo_Result	Inter	Intra
AccuRef-1	AccuRef-1-Inter2	7	7	55248998	A	ATGGCCAGCG	EGFR exon 20	c.2300_2308dup	p.Ala767_Val769dup	585	6	0.0102564	4	Called	Called	Inter	FALSE
AccuRef-1	AccuRef-1-Inter2	7	12	25398284	C	T	KRAS exon 2	c.35G>A	p.Gly12Asp	573	6	0.0104712	6	Called	Called	Inter	FALSE
AccuRef-1	AccuRef-1-Inter2	7	1	115256530	G	T	NRAS exon 3	c.181C>A	p.Gln61Lys	555	5	0.00900901	4	Called	Called	Inter	FALSE
AccuRef-1	AccuRef-1-Inter2	7	7	55242464	AGGAATTAAGAGAAGC	A	EGFR exon 19	c.2235_2249del	p.Glu746_Ala750del	613	6	0.00978793	5	Called	Called	Inter	FALSE
AccuRef-1	AccuRef-1-Inter2	7	7	55259515	T	G	EGFR exon 21	c.2573T>G	p.Leu858Arg	675	7	0.0103704	6	Called	Called	Inter	FALSE
AccuRef-1	AccuRef-1-Inter2	7	7	55249071	C	T	EGFR exon 20	c.2369C>T	p.Thr790Met	519	4	0.00770713	4	Called	Called	Inter	FALSE
AccuRef-1	AccuRef-1-Inter2	7	7	55241707	G	A	EGFR exon 18	c.2155G>A	p.Gly719Ser	624	5	0.00801282	3	Called	Called	Inter	FALSE
AccuRef-1	AccuRef-1-Inter2	7	3	178936091	G	A	PIK3CA exon 10	c.1633G>A	p.Glu545Lys	296	2	0.00675676	0	Called	Not called	Inter	FALSE
AccuRef-1	AccuRef-1-Inter3	7	7	55248998	A	ATGGCCAGCG	EGFR exon 20	c.2300_2308dup	p.Ala767_Val769dup	630	4	0.00634921	4	Called	Called	Inter	FALSE
AccuRef-1	AccuRef-1-Inter3	7	12	25398284	C	T	KRAS exon 2	c.35G>A	p.Gly12Asp	523	4	0.00764818	3	Called	Called	Inter	FALSE
AccuRef-1	AccuRef-1-Inter3	7	1	115256530	G	T	NRAS exon 3	c.181C>A	p.Gln61Lys	539	6	0.0111317	6	Called	Called	Inter	FALSE
AccuRef-1	AccuRef-1-Inter3	7	7	55242464	AGGAATTAAGAGAAGC	A	EGFR exon 19	c.2235_2249del	p.Glu746_Ala750del	626	7	0.0111821	5	Called	Called	Inter	FALSE
AccuRef-1	AccuRef-1-Inter3	7	7	55259515	T	G	EGFR exon 21	c.2573T>G	p.Leu858Arg	698	6	0.00859599	5	Called	Called	Inter	FALSE
AccuRef-1	AccuRef-1-Inter3	7	7	55249071	C	T	EGFR exon 20	c.2369C>T	p.Thr790Met	522	6	0.0114943	6	Called	Called	Inter	FALSE
AccuRef-1	AccuRef-1-Inter3	7	7	55241707	G	A	EGFR exon 18	c.2155G>A	p.Gly719Ser	615	11	0.0178862	9	Called	Called	Inter	FALSE
AccuRef-1	AccuRef-1-Inter3	7	3	178936091	G	A	PIK3CA exon 10	c.1633G>A	p.Glu545Lys	322	6	0.0186335	2	Called	Not called	Inter	FALSE
AccuRef-1	AccuRef-1-Intra1	7	7	55248998	A	ATGGCCAGCG	EGFR exon 20	c.2300_2308dup	p.Ala767_Val769dup	609	5	0.00821018	4	Called	Called	Inter	Intra
AccuRef-1	AccuRef-1-Intra1	7	12	25398284	C	T	KRAS exon 2	c.35G>A	p.Gly12Asp	562	4	0.00711744	4	Called	Called	Inter	Intra
AccuRef-1	AccuRef-1-Intra1	7	1	115256530	G	T	NRAS exon 3	c.181C>A	p.Gln61Lys	560	8	0.0142857	5	Called	Called	Inter	Intra
AccuRef-1	AccuRef-1-Intra1	7	7	55242464	AGGAATTAAGAGAAGC	A	EGFR exon 19	c.2235_2249del	p.Glu746_Ala750del	590	7	0.0118644	4	Called	Called	Inter	Intra
AccuRef-1	AccuRef-1-Intra1	7	7	55259515	T	G	EGFR exon 21	c.2573T>G	p.Leu858Arg	704	13	0.0184659	11	Called	Called	Inter	Intra
AccuRef-1	AccuRef-1-Intra1	7	7	55249071	C	T	EGFR exon 20	c.2369C>T	p.Thr790Met	536	6	0.011194	6	Called	Called	Inter	Intra
AccuRef-1	AccuRef-1-Intra1	7	7	55241707	G	A	EGFR exon 18	c.2155G>A	p.Gly719Ser	618	11	0.0177994	8	Called	Called	Inter	Intra
AccuRef-1	AccuRef-1-Intra1	7	3	178936091	G	A	PIK3CA exon 10	c.1633G>A	p.Glu545Lys	326	4	0.0122699	2	Called	Not called	Inter	Intra
AccuRef-1	AccuRef-1-Intra2	7	7	55248998	A	ATGGCCAGCG	EGFR exon 20	c.2300_2308dup	p.Ala767_Val769dup	651	9	0.0138249	4	Called	Called	FALSE	Intra
AccuRef-1	AccuRef-1-Intra2	7	12	25398284	C	T	KRAS exon 2	c.35G>A	p.Gly12Asp	470	9	0.0191489	8	Called	Called	FALSE	Intra
AccuRef-1	AccuRef-1-Intra2	7	1	115256530	G	T	NRAS exon 3	c.181C>A	p.Gln61Lys	527	7	0.0132827	5	Called	Called	FALSE	Intra
AccuRef-1	AccuRef-1-Intra2	7	7	55242464	AGGAATTAAGAGAAGC	A	EGFR exon 19	c.2235_2249del	p.Glu746_Ala750del	620	8	0.0129032	7	Called	Called	FALSE	Intra
AccuRef-1	AccuRef-1-Intra2	7	7	55259515	T	G	EGFR exon 21	c.2573T>G	p.Leu858Arg	680	9	0.0132353	8	Called	Called	FALSE	Intra
AccuRef-1	AccuRef-1-Intra2	7	7	55249071	C	T	EGFR exon 20	c.2369C>T	p.Thr790Met	513	5	0.00974659	3	Called	Called	FALSE	Intra
AccuRef-1	AccuRef-1-Intra2	7	7	55241707	G	A	EGFR exon 18	c.2155G>A	p.Gly719Ser	635	7	0.0110236	5	Called	Called	FALSE	Intra
AccuRef-1	AccuRef-1-Intra2	7	3	178936091	G	A	PIK3CA exon 10	c.1633G>A	p.Glu545Lys	295	3	0.0101695	2	Called	Not called	FALSE	Intra
AccuRef-1	AccuRef-1-Intra3	7	7	55248998	A	ATGGCCAGCG	EGFR exon 20	c.2300_2308dup	p.Ala767_Val769dup	644	4	0.00621118	3	Called	Called	FALSE	Intra
AccuRef-1	AccuRef-1-Intra3	7	12	25398284	C	T	KRAS exon 2	c.35G>A	p.Gly12Asp	550	3	0.00545455	1	Called	Not called	FALSE	Intra
AccuRef-1	AccuRef-1-Intra3	7	1	115256530	G	T	NRAS exon 3	c.181C>A	p.Gln61Lys	511	4	0.00782779	2	Called	Not called	FALSE	Intra
AccuRef-1	AccuRef-1-Intra3	7	7	55242464	AGGAATTAAGAGAAGC	A	EGFR exon 19	c.2235_2249del	p.Glu746_Ala750del	590	7	0.0118644	6	Called	Called	FALSE	Intra
AccuRef-1	AccuRef-1-Intra3	7	7	55259515	T	G	EGFR exon 21	c.2573T>G	p.Leu858Arg	694	6	0.00864553	4	Called	Called	FALSE	Intra
AccuRef-1	AccuRef-1-Intra3	7	7	55249071	C	T	EGFR exon 20	c.2369C>T	p.Thr790Met	567	5	0.00881834	4	Called	Called	FALSE	Intra
AccuRef-1	AccuRef-1-Intra3	7	7	55241707	G	A	EGFR exon 18	c.2155G>A	p.Gly719Ser	619	1	0.00161551	1	Called	Not called	FALSE	Intra
AccuRef-1	AccuRef-1-Intra3	7	3	178936091	G	A	PIK3CA exon 10	c.1633G>A	p.Glu545Lys	301	2	0.00664452	1	Called	Not called	FALSE	Intra
AccuRef-1	AR1	5	7	55248998	A	ATGGCCAGCG	EGFR exon 20	c.2300_2308dup	p.Ala767_Val769dup	1446	12	0.00829876	5	Called	Called	Inter	FALSE
AccuRef-1	AR1	5	12	25398284	C	T	KRAS exon 2	c.35G>A	p.Gly12Asp	1363	16	0.0117388	11	Called	Called	Inter	FALSE
AccuRef-1	AR1	5	1	115256530	G	T	NRAS exon 3	c.181C>A	p.Gln61Lys	1174	15	0.0127768	10	Called	Called	Inter	FALSE
AccuRef-1	AR1	5	7	55242464	AGGAATTAAGAGAAGC	A	EGFR exon 19	c.2235_2249del	p.Glu746_Ala750del	1426	18	0.0126227	9	Called	Called	Inter	FALSE
AccuRef-1	AR1	5	7	55259515	T	G	EGFR exon 21	c.2573T>G	p.Leu858Arg	1648	17	0.0103155	16	Called	Called	Inter	FALSE
AccuRef-1	AR1	5	7	55249071	C	T	EGFR exon 20	c.2369C>T	p.Thr790Met	1243	11	0.00884956	9	Called	Called	Inter	FALSE
AccuRef-1	AR1	5	7	55241707	G	A	EGFR exon 18	c.2155G>A	p.Gly719Ser	1345	7	0.00520446	7	Called	Called	Inter	FALSE
AccuRef-1	AR1	5	3	178936091	G	A	PIK3CA exon 10	c.1633G>A	p.Glu545Lys	715	14	0.0195804	10	Called	Called	Inter	FALSE
MSK-L-012-02-Sample-4	MSK-L-012-02_Sample_4	3	17	37880984	A	ATACGTGATGGCT	ERBB2 exon 20	c.2314_2325dup	p.Tyr772_Ala775dup	1450	231	0.15931	131	Called	Called	Inter	FALSE
MSK-L-012-02-Sample-4	MSK-L-012-02_Sample_4	3	17	7577044	CT	C	TP53 exon 8	c.893del	p.Glu298GlyfsTer47	1400	223	0.159286	132	Called	Called	Inter	FALSE
MSK-L-012-02-Sample-4	MSK-L-012-02_Sample_4-a1	2	17	37880984	A	ATACGTGATGGCT	ERBB2 exon 20	c.2314_2325dup	p.Tyr772_Ala775dup	1274	236	0.185243	171	Called	Called	Inter	Intra
MSK-L-012-02-Sample-4	MSK-L-012-02_Sample_4-a1	2	17	7577044	CT	C	TP53 exon 8	c.893del	p.Glu298GlyfsTer47	1314	221	0.168189	154	Called	Called	Inter	Intra
MSK-L-012-02-Sample-4	MSK-L-012-02_Sample_4-a2	2	17	37880984	A	ATACGTGATGGCT	ERBB2 exon 20	c.2314_2325dup	p.Tyr772_Ala775dup	1240	230	0.185484	147	Called	Called	FALSE	Intra
MSK-L-012-02-Sample-4	MSK-L-012-02_Sample_4-a2	2	17	7577044	CT	C	TP53 exon 8	c.893del	p.Glu298GlyfsTer47	1251	203	0.16227	135	Called	Called	FALSE	Intra
MSK-L-012-02-Sample-4	MSK-L-012-02_Sample_4-a3	2	17	37880984	A	ATACGTGATGGCT	ERBB2 exon 20	c.2314_2325dup	p.Tyr772_Ala775dup	1190	218	0.183193	141	Called	Called	FALSE	Intra
MSK-L-012-02-Sample-4	MSK-L-012-02_Sample_4-a3	2	17	7577044	CT	C	TP53 exon 8	c.893del	p.Glu298GlyfsTer47	1206	207	0.171642	144	Called	Called	FALSE	Intra
MSK-L-012-02-Sample-4	MSK-L-012-02_Sample_4-e2	4	17	37880984	A	ATACGTGATGGCT	ERBB2 exon 20	c.2314_2325dup	p.Tyr772_Ala775dup	1527	256	0.167649	174	Called	Called	Inter	FALSE
MSK-L-012-02-Sample-4	MSK-L-012-02_Sample_4-e2	4	17	7577044	CT	C	TP53 exon 8	c.893del	p.Glu298GlyfsTer47	1589	280	0.176211	189	Called	Called	Inter	FALSE
MSK-L-012-02-Sample-4	MSK-L-012-02_Sample_4-e3	6	17	37880984	A	ATACGTGATGGCT	ERBB2 exon 20	c.2314_2325dup	p.Tyr772_Ala775dup	1232	215	0.174513	135	Called	Called	Inter	FALSE
MSK-L-012-02-Sample-4	MSK-L-012-02_Sample_4-e3	6	17	7577044	CT	C	TP53 exon 8	c.893del	p.Glu298GlyfsTer47	1290	207	0.160465	147	Called	Called	Inter	FALSE
MSK-L-143-Sample-12	MSK-L-143_Sample_12	4	7	55242464	AGGAATTAAGAGAAGC	A	EGFR exon 19	c.2235_2249del	p.Glu746_Ala750del	1147	13	0.0113339	4	Called	Called	Inter	FALSE
MSK-L-143-Sample-12	MSK-L-143-Sample-12-a1	6	7	55242464	AGGAATTAAGAGAAGC	A	EGFR exon 19	c.2235_2249del	p.Glu746_Ala750del	849	4	0.00471143	3	Called	Called	Inter	Intra
MSK-L-143-Sample-12	MSK-L-143-Sample-12-a2	6	7	55242464	AGGAATTAAGAGAAGC	A	EGFR exon 19	c.2235_2249del	p.Glu746_Ala750del	2256	6	0.00265957	0	Called	Not called	FALSE	Intra
MSK-L-143-Sample-12	MSK-L-143-Sample-12-a3	6	7	55242464	AGGAATTAAGAGAAGC	A	EGFR exon 19	c.2235_2249del	p.Glu746_Ala750del	603	5	0.00829187	2	Called	Not called	FALSE	Intra
MSK-L-143-Sample-12	MSK-L-143-Sample-12-e3	2	7	55242464	AGGAATTAAGAGAAGC	A	EGFR exon 19	c.2235_2249del	p.Glu746_Ala750del	974	8	0.00821355	3	Called	Called	Inter	FALSE
MSK-L-163-Sample-19	MSK-L-163_Sample_19	3	7	55242469	TTAAGAGAAGCAACATCTC	T	EGFR exon 19	c.2240_2257del	p.Leu747_Pro753delinsSer	1236	5	0.00404531	1	Called	Not called	Inter	FALSE
MSK-L-163-Sample-19	MSK-L-163-Sample-19-a1	4	7	55242469	TTAAGAGAAGCAACATCTC	T	EGFR exon 19	c.2240_2257del	p.Leu747_Pro753delinsSer	883	2	0.00226501	0	Called	Not called	Inter	Intra
MSK-L-163-Sample-19	MSK-L-163-Sample-19-a2	4	7	55242469	TTAAGAGAAGCAACATCTC	T	EGFR exon 19	c.2240_2257del	p.Leu747_Pro753delinsSer	825	0	0	0	Not called	Not called	FALSE	Intra
MSK-L-163-Sample-19	MSK-L-163-Sample-19-a3	4	7	55242469	TTAAGAGAAGCAACATCTC	T	EGFR exon 19	c.2240_2257del	p.Leu747_Pro753delinsSer	294	0	0	0	Not called	Not called	FALSE	Intra
MSK-L-163-Sample-19	MSK-L-163-Sample-19-e2	2	7	55242469	TTAAGAGAAGCAACATCTC	T	EGFR exon 19	c.2240_2257del	p.Leu747_Pro753delinsSer	954	1	0.00104822	0	Not called	Not called	Inter	FALSE
MSK-L-163-Sample-19	MSK-L-163-Sample-19-e3	6	7	55242469	TTAAGAGAAGCAACATCTC	T	EGFR exon 19	c.2240_2257del	p.Leu747_Pro753delinsSer	770	3	0.0038961	1	Called	Not called	Inter	FALSE
MSK-L-183-Sample-10	MSK-L-183_Sample_10	3	7	55242469	TTAAGAGAAGCAACATCTC	T	EGFR exon 19	c.2240_2257del	p.Leu747_Pro753delinsSer	1357	14	0.0103169	7	Called	Called	Inter	FALSE
MSK-L-183-Sample-10	MSK-L-183-Sample-10-a1	1	7	55242469	TTAAGAGAAGCAACATCTC	T	EGFR exon 19	c.2240_2257del	p.Leu747_Pro753delinsSer	1193	14	0.0117351	3	Called	Called	Inter	Intra
MSK-L-183-Sample-10	MSK-L-183-Sample-10-a2	1	7	55242469	TTAAGAGAAGCAACATCTC	T	EGFR exon 19	c.2240_2257del	p.Leu747_Pro753delinsSer	1277	8	0.00626468	3	Called	Called	FALSE	Intra
MSK-L-183-Sample-10	MSK-L-183-Sample-10-a3	1	7	55242469	TTAAGAGAAGCAACATCTC	T	EGFR exon 19	c.2240_2257del	p.Leu747_Pro753delinsSer	1259	9	0.00714853	3	Called	Called	FALSE	Intra
MSK-L-183-Sample-10	MSK-L-183-Sample-10-e2	7	7	55242469	TTAAGAGAAGCAACATCTC	T	EGFR exon 19	c.2240_2257del	p.Leu747_Pro753delinsSer	982	3	0.00305499	0	Called	Not called	Inter	FALSE
MSK-L-183-Sample-10	MSK-L-183-Sample-10-e3	7	7	55242469	TTAAGAGAAGCAACATCTC	T	EGFR exon 19	c.2240_2257del	p.Leu747_Pro753delinsSer	1394	13	0.00932568	5	Called	Called	Inter	FALSE
SC1	SC1-inter1	5	1	115256529	T	C	NRAS exon 3	c.182A>G	p.Gln61Arg	1588	22	0.0138539	16	Called	Called	Inter	FALSE
SC1	SC1-inter1	5	2	29443695	G	T	ALK exon 23	c.3522C>A	p.Phe1174Leu	2547	22	0.00863761	14	Called	Called	Inter	FALSE
SC1	SC1-inter1	5	2	29443613	C	T	ALK exon 23	c.3604G>A	p.Gly1202Arg	2674	18	0.00673149	12	Called	Called	Inter	FALSE
SC1	SC1-inter1	5	3	178952085	A	G	PIK3CA exon 21	c.3140A>G	p.His1047Arg	2471	20	0.00809389	19	Called	Called	Inter	FALSE
SC1	SC1-inter1	5	3	178952149	C	CA	PIK3CA exon 21	c.3204_3205insA	p.Ter1069MetfsTer4	2148	16	0.00744879	12	Called	Called	Inter	FALSE
SC1	SC1-inter1	5	4	55599321	A	T	KIT exon 17	c.2447A>T	p.Asp816Val	1907	15	0.00786576	8	Called	Called	Inter	FALSE
SC1	SC1-inter1	5	7	140453136	A	T	BRAF exon 15	c.1799T>A	p.Val600Glu	2113	26	0.0123048	18	Called	Called	Inter	FALSE
SC1	SC1-inter1	5	7	55242464	AGGAATTAAGAGAAGC	A	EGFR exon 19	c.2235_2249del	p.Glu746_Ala750del	2348	31	0.0132027	16	Called	Called	Inter	FALSE
SC1	SC1-inter1	5	7	55242469	TTAAGAGAAGCAACATCTC	T	EGFR exon 19	c.2240_2257del	p.Leu747_Pro753delinsSer	2377	26	0.0109382	13	Called	Called	Inter	FALSE
SC1	SC1-inter1	5	7	55242483	ATCTCCGAAAGCCAACAAGGAAATC	A	EGFR exon 19	c.2254_2277del	p.Ser752_Ile759del	2401	22	0.00916285	11	Called	Called	Inter	FALSE
SC1	SC1-inter1	5	7	55249071	C	T	EGFR exon 20	c.2369C>T	p.Thr790Met	2666	23	0.00862716	15	Called	Called	Inter	FALSE
SC1	SC1-inter1	5	7	55259515	T	G	EGFR exon 21	c.2573T>G	p.Leu858Arg	2476	28	0.0113086	17	Called	Called	Inter	FALSE
SC1	SC1-inter1	5	12	25398285	C	A	KRAS exon 2	c.34G>T	p.Gly12Cys	2185	23	0.0105263	15	Called	Called	Inter	FALSE
SC1	SC1-inter1	5	12	25398284	C	T	KRAS exon 2	c.35G>A	p.Gly12Asp	2190	26	0.0118721	18	Called	Called	Inter	FALSE
SC1	SC1-inter1	5	12	25380275	T	G	KRAS exon 3	c.183A>C	p.Gln61His	2254	26	0.011535	15	Called	Called	Inter	FALSE
SC1	SC1-inter1	5	13	32936787	AG	A	BRCA2 exon 17	c.7934del	p.Arg2645AsnfsTer3	2248	32	0.0142349	19	Called	Called	Inter	FALSE
SC1	SC1-inter1	5	14	105246551	C	T	AKT1 exon 3	c.48G>A	p.Glu17Lys	1935	8	0.00413437	4	Called	Called	Inter	FALSE
SC1	SC1-inter1	5	17	37880981	A	AGCATACGTGATG	ERBB2 exon 20	c.2313_2324dup	p.Tyr772_Ala775dup	3588	20	0.00557414	13	Called	Called	Inter	FALSE
SC1	SC1-inter1	5	17	41245586	CT	C	BRCA1 exon 10	c.1961del	p.Lys654SerfsTer47	2508	11	0.00438596	6	Called	Called	Inter	FALSE
SC1	SC1-inter2	5	1	115256529	T	C	NRAS exon 3	c.182A>G	p.Gln61Arg	1679	22	0.013103	15	Called	Called	Inter	FALSE
SC1	SC1-inter2	5	2	29443695	G	T	ALK exon 23	c.3522C>A	p.Phe1174Leu	2600	24	0.00923077	17	Called	Called	Inter	FALSE
SC1	SC1-inter2	5	2	29443613	C	T	ALK exon 23	c.3604G>A	p.Gly1202Arg	2857	30	0.0105005	20	Called	Called	Inter	FALSE
SC1	SC1-inter2	5	3	178952085	A	G	PIK3CA exon 21	c.3140A>G	p.His1047Arg	2561	24	0.00937134	12	Called	Called	Inter	FALSE
SC1	SC1-inter2	5	3	178952149	C	CA	PIK3CA exon 21	c.3204_3205insA	p.Ter1069MetfsTer4	2097	21	0.0100143	9	Called	Called	Inter	FALSE
SC1	SC1-inter2	5	4	55599321	A	T	KIT exon 17	c.2447A>T	p.Asp816Val	1839	25	0.0135943	14	Called	Called	Inter	FALSE
SC1	SC1-inter2	5	7	140453136	A	T	BRAF exon 15	c.1799T>A	p.Val600Glu	1935	20	0.0103359	13	Called	Called	Inter	FALSE
SC1	SC1-inter2	5	7	55242464	AGGAATTAAGAGAAGC	A	EGFR exon 19	c.2235_2249del	p.Glu746_Ala750del	2376	24	0.010101	15	Called	Called	Inter	FALSE
SC1	SC1-inter2	5	7	55242469	TTAAGAGAAGCAACATCTC	T	EGFR exon 19	c.2240_2257del	p.Leu747_Pro753delinsSer	2416	23	0.00951987	14	Called	Called	Inter	FALSE
SC1	SC1-inter2	5	7	55242483	ATCTCCGAAAGCCAACAAGGAAATC	A	EGFR exon 19	c.2254_2277del	p.Ser752_Ile759del	2387	15	0.00628404	11	Called	Called	Inter	FALSE
SC1	SC1-inter2	5	7	55249071	C	T	EGFR exon 20	c.2369C>T	p.Thr790Met	2856	26	0.00910364	16	Called	Called	Inter	FALSE
SC1	SC1-inter2	5	7	55259515	T	G	EGFR exon 21	c.2573T>G	p.Leu858Arg	2640	35	0.0132576	25	Called	Called	Inter	FALSE
SC1	SC1-inter2	5	12	25398285	C	A	KRAS exon 2	c.34G>T	p.Gly12Cys	2274	24	0.0105541	14	Called	Called	Inter	FALSE
SC1	SC1-inter2	5	12	25398284	C	T	KRAS exon 2	c.35G>A	p.Gly12Asp	2281	25	0.0109601	16	Called	Called	Inter	FALSE
SC1	SC1-inter2	5	12	25380275	T	G	KRAS exon 3	c.183A>C	p.Gln61His	2467	28	0.0113498	18	Called	Called	Inter	FALSE
SC1	SC1-inter2	5	13	32936787	AG	A	BRCA2 exon 17	c.7934del	p.Arg2645AsnfsTer3	2348	32	0.0136286	17	Called	Called	Inter	FALSE
SC1	SC1-inter2	5	14	105246551	C	T	AKT1 exon 3	c.48G>A	p.Glu17Lys	2113	17	0.00804543	12	Called	Called	Inter	FALSE
SC1	SC1-inter2	5	17	37880981	A	AGCATACGTGATG	ERBB2 exon 20	c.2313_2324dup	p.Tyr772_Ala775dup	3671	28	0.00762735	13	Called	Called	Inter	FALSE
SC1	SC1-inter2	5	17	41245586	CT	C	BRCA1 exon 10	c.1961del	p.Lys654SerfsTer47	2568	17	0.00661994	13	Called	Called	Inter	FALSE
SC1	SC1-inter3	5	1	115256529	T	C	NRAS exon 3	c.182A>G	p.Gln61Arg	1842	17	0.0092291	13	Called	Called	Inter	FALSE
SC1	SC1-inter3	5	2	29443695	G	T	ALK exon 23	c.3522C>A	p.Phe1174Leu	2909	26	0.00893778	19	Called	Called	Inter	FALSE
SC1	SC1-inter3	5	2	29443613	C	T	ALK exon 23	c.3604G>A	p.Gly1202Arg	3059	21	0.00686499	17	Called	Called	Inter	FALSE
SC1	SC1-inter3	5	3	178952085	A	G	PIK3CA exon 21	c.3140A>G	p.His1047Arg	2904	23	0.00792011	14	Called	Called	Inter	FALSE
SC1	SC1-inter3	5	3	178952149	C	CA	PIK3CA exon 21	c.3204_3205insA	p.Ter1069MetfsTer4	2446	24	0.00981194	12	Called	Called	Inter	FALSE
SC1	SC1-inter3	5	4	55599321	A	T	KIT exon 17	c.2447A>T	p.Asp816Val	2114	27	0.012772	20	Called	Called	Inter	FALSE
SC1	SC1-inter3	5	7	140453136	A	T	BRAF exon 15	c.1799T>A	p.Val600Glu	2125	24	0.0112941	16	Called	Called	Inter	FALSE
SC1	SC1-inter3	5	7	55242464	AGGAATTAAGAGAAGC	A	EGFR exon 19	c.2235_2249del	p.Glu746_Ala750del	2560	24	0.009375	17	Called	Called	Inter	FALSE
SC1	SC1-inter3	5	7	55242469	TTAAGAGAAGCAACATCTC	T	EGFR exon 19	c.2240_2257del	p.Leu747_Pro753delinsSer	2580	21	0.00813953	12	Called	Called	Inter	FALSE
SC1	SC1-inter3	5	7	55242483	ATCTCCGAAAGCCAACAAGGAAATC	A	EGFR exon 19	c.2254_2277del	p.Ser752_Ile759del	2596	22	0.00847458	14	Called	Called	Inter	FALSE
SC1	SC1-inter3	5	7	55249071	C	T	EGFR exon 20	c.2369C>T	p.Thr790Met	3094	25	0.00808016	19	Called	Called	Inter	FALSE
SC1	SC1-inter3	5	7	55259515	T	G	EGFR exon 21	c.2573T>G	p.Leu858Arg	2729	36	0.0131916	21	Called	Called	Inter	FALSE
SC1	SC1-inter3	5	12	25398285	C	A	KRAS exon 2	c.34G>T	p.Gly12Cys	2382	32	0.0134341	22	Called	Called	Inter	FALSE
SC1	SC1-inter3	5	12	25398284	C	T	KRAS exon 2	c.35G>A	p.Gly12Asp	2386	24	0.0100587	16	Called	Called	Inter	FALSE
SC1	SC1-inter3	5	12	25380275	T	G	KRAS exon 3	c.183A>C	p.Gln61His	2590	28	0.0108108	17	Called	Called	Inter	FALSE
SC1	SC1-inter3	5	13	32936787	AG	A	BRCA2 exon 17	c.7934del	p.Arg2645AsnfsTer3	2483	32	0.0128876	17	Called	Called	Inter	FALSE
SC1	SC1-inter3	5	14	105246551	C	T	AKT1 exon 3	c.48G>A	p.Glu17Lys	2153	27	0.0125406	17	Called	Called	Inter	FALSE
SC1	SC1-inter3	5	17	37880981	A	AGCATACGTGATG	ERBB2 exon 20	c.2313_2324dup	p.Tyr772_Ala775dup	3965	29	0.007314	20	Called	Called	Inter	FALSE
SC1	SC1-inter3	5	17	41245586	CT	C	BRCA1 exon 10	c.1961del	p.Lys654SerfsTer47	2789	24	0.00860523	19	Called	Called	Inter	FALSE
SC1	SC1-intra1	5	1	115256529	T	C	NRAS exon 3	c.182A>G	p.Gln61Arg	1836	24	0.0130719	15	Called	Called	Inter	Intra
SC1	SC1-intra1	5	2	29443695	G	T	ALK exon 23	c.3522C>A	p.Phe1174Leu	2824	30	0.0106232	20	Called	Called	Inter	Intra
SC1	SC1-intra1	5	2	29443613	C	T	ALK exon 23	c.3604G>A	p.Gly1202Arg	2980	33	0.0110738	26	Called	Called	Inter	Intra
SC1	SC1-intra1	5	3	178952085	A	G	PIK3CA exon 21	c.3140A>G	p.His1047Arg	2712	30	0.0110619	14	Called	Called	Inter	Intra
SC1	SC1-intra1	5	3	178952149	C	CA	PIK3CA exon 21	c.3204_3205insA	p.Ter1069MetfsTer4	2284	24	0.0105079	9	Called	Called	Inter	Intra
SC1	SC1-intra1	5	4	55599321	A	T	KIT exon 17	c.2447A>T	p.Asp816Val	2087	27	0.0129372	19	Called	Called	Inter	Intra
SC1	SC1-intra1	5	7	140453136	A	T	BRAF exon 15	c.1799T>A	p.Val600Glu	2141	22	0.0102756	15	Called	Called	Inter	Intra
SC1	SC1-intra1	5	7	55242464	AGGAATTAAGAGAAGC	A	EGFR exon 19	c.2235_2249del	p.Glu746_Ala750del	2569	24	0.00934216	16	Called	Called	Inter	Intra
SC1	SC1-intra1	5	7	55242469	TTAAGAGAAGCAACATCTC	T	EGFR exon 19	c.2240_2257del	p.Leu747_Pro753delinsSer	2596	28	0.0107858	21	Called	Called	Inter	Intra
SC1	SC1-intra1	5	7	55242483	ATCTCCGAAAGCCAACAAGGAAATC	A	EGFR exon 19	c.2254_2277del	p.Ser752_Ile759del	2583	22	0.00851723	14	Called	Called	Inter	Intra
SC1	SC1-intra1	5	7	55249071	C	T	EGFR exon 20	c.2369C>T	p.Thr790Met	2953	30	0.0101592	20	Called	Called	Inter	Intra
SC1	SC1-intra1	5	7	55259515	T	G	EGFR exon 21	c.2573T>G	p.Leu858Arg	2670	25	0.0093633	21	Called	Called	Inter	Intra
SC1	SC1-intra1	5	12	25398285	C	A	KRAS exon 2	c.34G>T	p.Gly12Cys	2537	29	0.0114308	19	Called	Called	Inter	Intra
SC1	SC1-intra1	5	12	25398284	C	T	KRAS exon 2	c.35G>A	p.Gly12Asp	2553	25	0.0097924	14	Called	Called	Inter	Intra
SC1	SC1-intra1	5	12	25380275	T	G	KRAS exon 3	c.183A>C	p.Gln61His	2576	22	0.00854037	15	Called	Called	Inter	Intra
SC1	SC1-intra1	5	13	32936787	AG	A	BRCA2 exon 17	c.7934del	p.Arg2645AsnfsTer3	2493	26	0.0104292	19	Called	Called	Inter	Intra
SC1	SC1-intra1	5	14	105246551	C	T	AKT1 exon 3	c.48G>A	p.Glu17Lys	2128	23	0.0108083	19	Called	Called	Inter	Intra
SC1	SC1-intra1	5	17	37880981	A	AGCATACGTGATG	ERBB2 exon 20	c.2313_2324dup	p.Tyr772_Ala775dup	3816	30	0.00786164	15	Called	Called	Inter	Intra
SC1	SC1-intra1	5	17	41245586	CT	C	BRCA1 exon 10	c.1961del	p.Lys654SerfsTer47	2707	24	0.0088659	17	Called	Called	Inter	Intra
SC1	SC1-intra2	5	1	115256529	T	C	NRAS exon 3	c.182A>G	p.Gln61Arg	1530	15	0.00980392	5	Called	Called	FALSE	Intra
SC1	SC1-intra2	5	2	29443695	G	T	ALK exon 23	c.3522C>A	p.Phe1174Leu	2503	18	0.00719137	18	Called	Called	FALSE	Intra
SC1	SC1-intra2	5	2	29443613	C	T	ALK exon 23	c.3604G>A	p.Gly1202Arg	2591	23	0.00887688	20	Called	Called	FALSE	Intra
SC1	SC1-intra2	5	3	178952085	A	G	PIK3CA exon 21	c.3140A>G	p.His1047Arg	2344	35	0.0149317	26	Called	Called	FALSE	Intra
SC1	SC1-intra2	5	3	178952149	C	CA	PIK3CA exon 21	c.3204_3205insA	p.Ter1069MetfsTer4	2022	20	0.0098912	14	Called	Called	FALSE	Intra
SC1	SC1-intra2	5	4	55599321	A	T	KIT exon 17	c.2447A>T	p.Asp816Val	1887	20	0.0105988	14	Called	Called	FALSE	Intra
SC1	SC1-intra2	5	7	140453136	A	T	BRAF exon 15	c.1799T>A	p.Val600Glu	2071	16	0.00772574	14	Called	Called	FALSE	Intra
SC1	SC1-intra2	5	7	55242464	AGGAATTAAGAGAAGC	A	EGFR exon 19	c.2235_2249del	p.Glu746_Ala750del	2429	25	0.0102923	14	Called	Called	FALSE	Intra
SC1	SC1-intra2	5	7	55242469	TTAAGAGAAGCAACATCTC	T	EGFR exon 19	c.2240_2257del	p.Leu747_Pro753delinsSer	2445	19	0.00777096	8	Called	Called	FALSE	Intra
SC1	SC1-intra2	5	7	55242483	ATCTCCGAAAGCCAACAAGGAAATC	A	EGFR exon 19	c.2254_2277del	p.Ser752_Ile759del	2444	24	0.00981997	11	Called	Called	FALSE	Intra
SC1	SC1-intra2	5	7	55249071	C	T	EGFR exon 20	c.2369C>T	p.Thr790Met	2648	21	0.00793051	14	Called	Called	FALSE	Intra
SC1	SC1-intra2	5	7	55259515	T	G	EGFR exon 21	c.2573T>G	p.Leu858Arg	2339	22	0.00940573	18	Called	Called	FALSE	Intra
SC1	SC1-intra2	5	12	25398285	C	A	KRAS exon 2	c.34G>T	p.Gly12Cys	2238	24	0.0107239	17	Called	Called	FALSE	Intra
SC1	SC1-intra2	5	12	25398284	C	T	KRAS exon 2	c.35G>A	p.Gly12Asp	2240	22	0.00982143	16	Called	Called	FALSE	Intra
SC1	SC1-intra2	5	12	25380275	T	G	KRAS exon 3	c.183A>C	p.Gln61His	2230	22	0.00986547	13	Called	Called	FALSE	Intra
SC1	SC1-intra2	5	13	32936787	AG	A	BRCA2 exon 17	c.7934del	p.Arg2645AsnfsTer3	2310	18	0.00779221	9	Called	Called	FALSE	Intra
SC1	SC1-intra2	5	14	105246551	C	T	AKT1 exon 3	c.48G>A	p.Glu17Lys	1869	21	0.011236	13	Called	Called	FALSE	Intra
SC1	SC1-intra2	5	17	37880981	A	AGCATACGTGATG	ERBB2 exon 20	c.2313_2324dup	p.Tyr772_Ala775dup	3578	21	0.0058692	18	Called	Called	FALSE	Intra
SC1	SC1-intra2	5	17	41245586	CT	C	BRCA1 exon 10	c.1961del	p.Lys654SerfsTer47	2515	18	0.00715706	13	Called	Called	FALSE	Intra
SC1	SC1-intra3	5	1	115256529	T	C	NRAS exon 3	c.182A>G	p.Gln61Arg	1695	26	0.0153392	19	Called	Called	FALSE	Intra
SC1	SC1-intra3	5	2	29443695	G	T	ALK exon 23	c.3522C>A	p.Phe1174Leu	2625	31	0.0118095	20	Called	Called	FALSE	Intra
SC1	SC1-intra3	5	2	29443613	C	T	ALK exon 23	c.3604G>A	p.Gly1202Arg	2878	29	0.0100764	21	Called	Called	FALSE	Intra
SC1	SC1-intra3	5	3	178952085	A	G	PIK3CA exon 21	c.3140A>G	p.His1047Arg	2502	24	0.00959233	14	Called	Called	FALSE	Intra
SC1	SC1-intra3	5	3	178952149	C	CA	PIK3CA exon 21	c.3204_3205insA	p.Ter1069MetfsTer4	2124	18	0.00847458	8	Called	Called	FALSE	Intra
SC1	SC1-intra3	5	4	55599321	A	T	KIT exon 17	c.2447A>T	p.Asp816Val	1958	20	0.0102145	12	Called	Called	FALSE	Intra
SC1	SC1-intra3	5	7	140453136	A	T	BRAF exon 15	c.1799T>A	p.Val600Glu	2058	21	0.0102041	9	Called	Called	FALSE	Intra
SC1	SC1-intra3	5	7	55242464	AGGAATTAAGAGAAGC	A	EGFR exon 19	c.2235_2249del	p.Glu746_Ala750del	2394	26	0.0108605	12	Called	Called	FALSE	Intra
SC1	SC1-intra3	5	7	55242469	TTAAGAGAAGCAACATCTC	T	EGFR exon 19	c.2240_2257del	p.Leu747_Pro753delinsSer	2422	22	0.0090834	11	Called	Called	FALSE	Intra
SC1	SC1-intra3	5	7	55242483	ATCTCCGAAAGCCAACAAGGAAATC	A	EGFR exon 19	c.2254_2277del	p.Ser752_Ile759del	2381	16	0.00671987	9	Called	Called	FALSE	Intra
SC1	SC1-intra3	5	7	55249071	C	T	EGFR exon 20	c.2369C>T	p.Thr790Met	2775	30	0.0108108	17	Called	Called	FALSE	Intra
SC1	SC1-intra3	5	7	55259515	T	G	EGFR exon 21	c.2573T>G	p.Leu858Arg	2536	20	0.00788644	15	Called	Called	FALSE	Intra
SC1	SC1-intra3	5	12	25398285	C	A	KRAS exon 2	c.34G>T	p.Gly12Cys	2342	22	0.00939368	13	Called	Called	FALSE	Intra
SC1	SC1-intra3	5	12	25398284	C	T	KRAS exon 2	c.35G>A	p.Gly12Asp	2363	31	0.0131189	23	Called	Called	FALSE	Intra
SC1	SC1-intra3	5	12	25380275	T	G	KRAS exon 3	c.183A>C	p.Gln61His	2504	21	0.00838658	15	Called	Called	FALSE	Intra
SC1	SC1-intra3	5	13	32936787	AG	A	BRCA2 exon 17	c.7934del	p.Arg2645AsnfsTer3	2316	19	0.0082038	13	Called	Called	FALSE	Intra
SC1	SC1-intra3	5	14	105246551	C	T	AKT1 exon 3	c.48G>A	p.Glu17Lys	2071	17	0.00820859	12	Called	Called	FALSE	Intra
SC1	SC1-intra3	5	17	37880981	A	AGCATACGTGATG	ERBB2 exon 20	c.2313_2324dup	p.Tyr772_Ala775dup	3794	28	0.00738007	13	Called	Called	FALSE	Intra
SC1	SC1-intra3	5	17	41245586	CT	C	BRCA1 exon 10	c.1961del	p.Lys654SerfsTer47	2512	26	0.0103503	16	Called	Called	FALSE	Intra
SC2-5	SC2-5-inter1	5	1	115256529	T	C	NRAS exon 3	c.182A>G	p.Gln61Arg	1659	38	0.0229054	26	Called	Called	Inter	FALSE
SC2-5	SC2-5-inter1	5	2	29443695	G	T	ALK exon 23	c.3522C>A	p.Phe1174Leu	2389	60	0.0251151	43	Called	Called	Inter	FALSE
SC2-5	SC2-5-inter1	5	2	29443613	C	T	ALK exon 23	c.3604G>A	p.Gly1202Arg	2573	64	0.0248737	45	Called	Called	Inter	FALSE
SC2-5	SC2-5-inter1	5	3	178952085	A	G	PIK3CA exon 21	c.3140A>G	p.His1047Arg	2531	58	0.0229158	42	Called	Called	Inter	FALSE
SC2-5	SC2-5-inter1	5	3	178952149	C	CA	PIK3CA exon 21	c.3204_3205insA	p.Ter1069MetfsTer4	2272	54	0.0237676	34	Called	Called	Inter	FALSE
SC2-5	SC2-5-inter1	5	4	55599321	A	T	KIT exon 17	c.2447A>T	p.Asp816Val	2054	54	0.0262902	36	Called	Called	Inter	FALSE
SC2-5	SC2-5-inter1	5	7	140453136	A	T	BRAF exon 15	c.1799T>A	p.Val600Glu	2048	65	0.0317383	39	Called	Called	Inter	FALSE
SC2-5	SC2-5-inter1	5	7	55242464	AGGAATTAAGAGAAGC	A	EGFR exon 19	c.2235_2249del	p.Glu746_Ala750del	2368	64	0.027027	41	Called	Called	Inter	FALSE
SC2-5	SC2-5-inter1	5	7	55242469	TTAAGAGAAGCAACATCTC	T	EGFR exon 19	c.2240_2257del	p.Leu747_Pro753delinsSer	2386	63	0.026404	34	Called	Called	Inter	FALSE
SC2-5	SC2-5-inter1	5	7	55242483	ATCTCCGAAAGCCAACAAGGAAATC	A	EGFR exon 19	c.2254_2277del	p.Ser752_Ile759del	2346	37	0.0157715	21	Called	Called	Inter	FALSE
SC2-5	SC2-5-inter1	5	7	55249071	C	T	EGFR exon 20	c.2369C>T	p.Thr790Met	2550	56	0.0219608	35	Called	Called	Inter	FALSE
SC2-5	SC2-5-inter1	5	7	55259515	T	G	EGFR exon 21	c.2573T>G	p.Leu858Arg	2236	41	0.0183363	29	Called	Called	Inter	FALSE
SC2-5	SC2-5-inter1	5	12	25398285	C	A	KRAS exon 2	c.34G>T	p.Gly12Cys	2481	59	0.0237807	40	Called	Called	Inter	FALSE
SC2-5	SC2-5-inter1	5	12	25398284	C	T	KRAS exon 2	c.35G>A	p.Gly12Asp	2488	55	0.0221061	36	Called	Called	Inter	FALSE
SC2-5	SC2-5-inter1	5	12	25380275	T	G	KRAS exon 3	c.183A>C	p.Gln61His	2436	68	0.0279146	47	Called	Called	Inter	FALSE
SC2-5	SC2-5-inter1	5	13	32936787	AG	A	BRCA2 exon 17	c.7934del	p.Arg2645AsnfsTer3	2347	39	0.016617	28	Called	Called	Inter	FALSE
SC2-5	SC2-5-inter1	5	14	105246551	C	T	AKT1 exon 3	c.48G>A	p.Glu17Lys	1801	40	0.0222099	26	Called	Called	Inter	FALSE
SC2-5	SC2-5-inter1	5	17	37880981	A	AGCATACGTGATG	ERBB2 exon 20	c.2313_2324dup	p.Tyr772_Ala775dup	5206	59	0.0113331	34	Called	Called	Inter	FALSE
SC2-5	SC2-5-inter1	5	17	41245586	CT	C	BRCA1 exon 10	c.1961del	p.Lys654SerfsTer47	2629	61	0.0232027	36	Called	Called	Inter	FALSE
SC2-5	SC2-5-inter2	5	1	115256529	T	C	NRAS exon 3	c.182A>G	p.Gln61Arg	1780	40	0.0224719	25	Called	Called	Inter	FALSE
SC2-5	SC2-5-inter2	5	2	29443695	G	T	ALK exon 23	c.3522C>A	p.Phe1174Leu	2665	63	0.0236398	37	Called	Called	Inter	FALSE
SC2-5	SC2-5-inter2	5	2	29443613	C	T	ALK exon 23	c.3604G>A	p.Gly1202Arg	2807	76	0.0270752	52	Called	Called	Inter	FALSE
SC2-5	SC2-5-inter2	5	3	178952085	A	G	PIK3CA exon 21	c.3140A>G	p.His1047Arg	2733	77	0.0281742	56	Called	Called	Inter	FALSE
SC2-5	SC2-5-inter2	5	3	178952149	C	CA	PIK3CA exon 21	c.3204_3205insA	p.Ter1069MetfsTer4	2439	56	0.0229602	38	Called	Called	Inter	FALSE
SC2-5	SC2-5-inter2	5	4	55599321	A	T	KIT exon 17	c.2447A>T	p.Asp816Val	2142	53	0.0247432	35	Called	Called	Inter	FALSE
SC2-5	SC2-5-inter2	5	7	140453136	A	T	BRAF exon 15	c.1799T>A	p.Val600Glu	2276	80	0.0351494	37	Called	Called	Inter	FALSE
SC2-5	SC2-5-inter2	5	7	55242464	AGGAATTAAGAGAAGC	A	EGFR exon 19	c.2235_2249del	p.Glu746_Ala750del	2602	72	0.027671	44	Called	Called	Inter	FALSE
SC2-5	SC2-5-inter2	5	7	55242469	TTAAGAGAAGCAACATCTC	T	EGFR exon 19	c.2240_2257del	p.Leu747_Pro753delinsSer	2640	67	0.0253788	39	Called	Called	Inter	FALSE
SC2-5	SC2-5-inter2	5	7	55242483	ATCTCCGAAAGCCAACAAGGAAATC	A	EGFR exon 19	c.2254_2277del	p.Ser752_Ile759del	2567	54	0.0210362	34	Called	Called	Inter	FALSE
SC2-5	SC2-5-inter2	5	7	55249071	C	T	EGFR exon 20	c.2369C>T	p.Thr790Met	2706	73	0.0269771	56	Called	Called	Inter	FALSE
SC2-5	SC2-5-inter2	5	7	55259515	T	G	EGFR exon 21	c.2573T>G	p.Leu858Arg	2495	64	0.0256513	49	Called	Called	Inter	FALSE
SC2-5	SC2-5-inter2	5	12	25398285	C	A	KRAS exon 2	c.34G>T	p.Gly12Cys	2646	62	0.0234316	44	Called	Called	Inter	FALSE
SC2-5	SC2-5-inter2	5	12	25398284	C	T	KRAS exon 2	c.35G>A	p.Gly12Asp	2657	87	0.0327437	65	Called	Called	Inter	FALSE
SC2-5	SC2-5-inter2	5	12	25380275	T	G	KRAS exon 3	c.183A>C	p.Gln61His	2814	60	0.021322	40	Called	Called	Inter	FALSE
SC2-5	SC2-5-inter2	5	13	32936787	AG	A	BRCA2 exon 17	c.7934del	p.Arg2645AsnfsTer3	2530	77	0.0304348	54	Called	Called	Inter	FALSE
SC2-5	SC2-5-inter2	5	14	105246551	C	T	AKT1 exon 3	c.48G>A	p.Glu17Lys	1863	39	0.020934	26	Called	Called	Inter	FALSE
SC2-5	SC2-5-inter2	5	17	37880981	A	AGCATACGTGATG	ERBB2 exon 20	c.2313_2324dup	p.Tyr772_Ala775dup	5634	84	0.0149095	56	Called	Called	Inter	FALSE
SC2-5	SC2-5-inter2	5	17	41245586	CT	C	BRCA1 exon 10	c.1961del	p.Lys654SerfsTer47	2894	49	0.0169316	37	Called	Called	Inter	FALSE
SC2-5	SC2-5-inter3	5	1	115256529	T	C	NRAS exon 3	c.182A>G	p.Gln61Arg	1854	52	0.0280475	29	Called	Called	Inter	FALSE
SC2-5	SC2-5-inter3	5	2	29443695	G	T	ALK exon 23	c.3522C>A	p.Phe1174Leu	2854	60	0.0210231	41	Called	Called	Inter	FALSE
SC2-5	SC2-5-inter3	5	2	29443613	C	T	ALK exon 23	c.3604G>A	p.Gly1202Arg	2979	71	0.0238335	43	Called	Called	Inter	FALSE
SC2-5	SC2-5-inter3	5	3	178952085	A	G	PIK3CA exon 21	c.3140A>G	p.His1047Arg	2937	69	0.0234934	44	Called	Called	Inter	FALSE
SC2-5	SC2-5-inter3	5	3	178952149	C	CA	PIK3CA exon 21	c.3204_3205insA	p.Ter1069MetfsTer4	2508	57	0.0227273	40	Called	Called	Inter	FALSE
SC2-5	SC2-5-inter3	5	4	55599321	A	T	KIT exon 17	c.2447A>T	p.Asp816Val	2281	69	0.0302499	40	Called	Called	Inter	FALSE
SC2-5	SC2-5-inter3	5	7	140453136	A	T	BRAF exon 15	c.1799T>A	p.Val600Glu	2454	66	0.0268949	42	Called	Called	Inter	FALSE
SC2-5	SC2-5-inter3	5	7	55242464	AGGAATTAAGAGAAGC	A	EGFR exon 19	c.2235_2249del	p.Glu746_Ala750del	2713	57	0.02101	33	Called	Called	Inter	FALSE
SC2-5	SC2-5-inter3	5	7	55242469	TTAAGAGAAGCAACATCTC	T	EGFR exon 19	c.2240_2257del	p.Leu747_Pro753delinsSer	2737	75	0.0274023	51	Called	Called	Inter	FALSE
SC2-5	SC2-5-inter3	5	7	55242483	ATCTCCGAAAGCCAACAAGGAAATC	A	EGFR exon 19	c.2254_2277del	p.Ser752_Ile759del	2668	45	0.0168666	30	Called	Called	Inter	FALSE
SC2-5	SC2-5-inter3	5	7	55249071	C	T	EGFR exon 20	c.2369C>T	p.Thr790Met	2807	77	0.0274314	50	Called	Called	Inter	FALSE
SC2-5	SC2-5-inter3	5	7	55259515	T	G	EGFR exon 21	c.2573T>G	p.Leu858Arg	2663	50	0.0187758	34	Called	Called	Inter	FALSE
SC2-5	SC2-5-inter3	5	12	25398285	C	A	KRAS exon 2	c.34G>T	p.Gly12Cys	2820	68	0.0241135	52	Called	Called	Inter	FALSE
SC2-5	SC2-5-inter3	5	12	25398284	C	T	KRAS exon 2	c.35G>A	p.Gly12Asp	2826	73	0.0258316	57	Called	Called	Inter	FALSE
SC2-5	SC2-5-inter3	5	12	25380275	T	G	KRAS exon 3	c.183A>C	p.Gln61His	2879	67	0.023272	41	Called	Called	Inter	FALSE
SC2-5	SC2-5-inter3	5	13	32936787	AG	A	BRCA2 exon 17	c.7934del	p.Arg2645AsnfsTer3	2677	56	0.0209189	40	Called	Called	Inter	FALSE
SC2-5	SC2-5-inter3	5	14	105246551	C	T	AKT1 exon 3	c.48G>A	p.Glu17Lys	2111	34	0.0161061	22	Called	Called	Inter	FALSE
SC2-5	SC2-5-inter3	5	17	37880981	A	AGCATACGTGATG	ERBB2 exon 20	c.2313_2324dup	p.Tyr772_Ala775dup	5735	60	0.0104621	41	Called	Called	Inter	FALSE
SC2-5	SC2-5-inter3	5	17	41245586	CT	C	BRCA1 exon 10	c.1961del	p.Lys654SerfsTer47	2978	60	0.0201478	38	Called	Called	Inter	FALSE
SC2-5	SC2-5-intra1	5	1	115256529	T	C	NRAS exon 3	c.182A>G	p.Gln61Arg	1793	50	0.0278862	26	Called	Called	Inter	Intra
SC2-5	SC2-5-intra1	5	2	29443695	G	T	ALK exon 23	c.3522C>A	p.Phe1174Leu	2528	59	0.0233386	38	Called	Called	Inter	Intra
SC2-5	SC2-5-intra1	5	2	29443613	C	T	ALK exon 23	c.3604G>A	p.Gly1202Arg	2659	72	0.0270778	46	Called	Called	Inter	Intra
SC2-5	SC2-5-intra1	5	3	178952085	A	G	PIK3CA exon 21	c.3140A>G	p.His1047Arg	2771	68	0.0245399	45	Called	Called	Inter	Intra
SC2-5	SC2-5-intra1	5	3	178952149	C	CA	PIK3CA exon 21	c.3204_3205insA	p.Ter1069MetfsTer4	2422	61	0.0251858	42	Called	Called	Inter	Intra
SC2-5	SC2-5-intra1	5	4	55599321	A	T	KIT exon 17	c.2447A>T	p.Asp816Val	2064	71	0.0343992	36	Called	Called	Inter	Intra
SC2-5	SC2-5-intra1	5	7	140453136	A	T	BRAF exon 15	c.1799T>A	p.Val600Glu	2115	59	0.027896	36	Called	Called	Inter	Intra
SC2-5	SC2-5-intra1	5	7	55242464	AGGAATTAAGAGAAGC	A	EGFR exon 19	c.2235_2249del	p.Glu746_Ala750del	2407	59	0.0245118	31	Called	Called	Inter	Intra
SC2-5	SC2-5-intra1	5	7	55242469	TTAAGAGAAGCAACATCTC	T	EGFR exon 19	c.2240_2257del	p.Leu747_Pro753delinsSer	2410	59	0.0244813	37	Called	Called	Inter	Intra
SC2-5	SC2-5-intra1	5	7	55242483	ATCTCCGAAAGCCAACAAGGAAATC	A	EGFR exon 19	c.2254_2277del	p.Ser752_Ile759del	2405	51	0.0212058	32	Called	Called	Inter	Intra
SC2-5	SC2-5-intra1	5	7	55249071	C	T	EGFR exon 20	c.2369C>T	p.Thr790Met	2612	51	0.0195253	36	Called	Called	Inter	Intra
SC2-5	SC2-5-intra1	5	7	55259515	T	G	EGFR exon 21	c.2573T>G	p.Leu858Arg	2502	48	0.0191847	31	Called	Called	Inter	Intra
SC2-5	SC2-5-intra1	5	12	25398285	C	A	KRAS exon 2	c.34G>T	p.Gly12Cys	2547	57	0.0223793	31	Called	Called	Inter	Intra
SC2-5	SC2-5-intra1	5	12	25398284	C	T	KRAS exon 2	c.35G>A	p.Gly12Asp	2549	66	0.0258925	45	Called	Called	Inter	Intra
SC2-5	SC2-5-intra1	5	12	25380275	T	G	KRAS exon 3	c.183A>C	p.Gln61His	2586	40	0.0154679	27	Called	Called	Inter	Intra
SC2-5	SC2-5-intra1	5	13	32936787	AG	A	BRCA2 exon 17	c.7934del	p.Arg2645AsnfsTer3	2546	55	0.0216025	32	Called	Called	Inter	Intra
SC2-5	SC2-5-intra1	5	14	105246551	C	T	AKT1 exon 3	c.48G>A	p.Glu17Lys	1914	50	0.0261233	32	Called	Called	Inter	Intra
SC2-5	SC2-5-intra1	5	17	37880981	A	AGCATACGTGATG	ERBB2 exon 20	c.2313_2324dup	p.Tyr772_Ala775dup	5471	72	0.0131603	43	Called	Called	Inter	Intra
SC2-5	SC2-5-intra1	5	17	41245586	CT	C	BRCA1 exon 10	c.1961del	p.Lys654SerfsTer47	2798	51	0.0182273	31	Called	Called	Inter	Intra
SC2-5	SC2-5-intra2	5	1	115256529	T	C	NRAS exon 3	c.182A>G	p.Gln61Arg	1791	56	0.0312674	40	Called	Called	FALSE	Intra
SC2-5	SC2-5-intra2	5	2	29443695	G	T	ALK exon 23	c.3522C>A	p.Phe1174Leu	2649	65	0.0245376	44	Called	Called	FALSE	Intra
SC2-5	SC2-5-intra2	5	2	29443613	C	T	ALK exon 23	c.3604G>A	p.Gly1202Arg	2645	56	0.021172	38	Called	Called	FALSE	Intra
SC2-5	SC2-5-intra2	5	3	178952085	A	G	PIK3CA exon 21	c.3140A>G	p.His1047Arg	2679	69	0.0257559	39	Called	Called	FALSE	Intra
SC2-5	SC2-5-intra2	5	3	178952149	C	CA	PIK3CA exon 21	c.3204_3205insA	p.Ter1069MetfsTer4	2395	54	0.022547	27	Called	Called	FALSE	Intra
SC2-5	SC2-5-intra2	5	4	55599321	A	T	KIT exon 17	c.2447A>T	p.Asp816Val	2293	50	0.0218055	32	Called	Called	FALSE	Intra
SC2-5	SC2-5-intra2	5	7	140453136	A	T	BRAF exon 15	c.1799T>A	p.Val600Glu	2285	67	0.0293217	43	Called	Called	FALSE	Intra
SC2-5	SC2-5-intra2	5	7	55242464	AGGAATTAAGAGAAGC	A	EGFR exon 19	c.2235_2249del	p.Glu746_Ala750del	2627	68	0.025885	41	Called	Called	FALSE	Intra
SC2-5	SC2-5-intra2	5	7	55242469	TTAAGAGAAGCAACATCTC	T	EGFR exon 19	c.2240_2257del	p.Leu747_Pro753delinsSer	2639	81	0.0306934	52	Called	Called	FALSE	Intra
SC2-5	SC2-5-intra2	5	7	55242483	ATCTCCGAAAGCCAACAAGGAAATC	A	EGFR exon 19	c.2254_2277del	p.Ser752_Ile759del	2649	44	0.01661	28	Called	Called	FALSE	Intra
SC2-5	SC2-5-intra2	5	7	55249071	C	T	EGFR exon 20	c.2369C>T	p.Thr790Met	2713	71	0.0261703	47	Called	Called	FALSE	Intra
SC2-5	SC2-5-intra2	5	7	55259515	T	G	EGFR exon 21	c.2573T>G	p.Leu858Arg	2390	63	0.0263598	48	Called	Called	FALSE	Intra
SC2-5	SC2-5-intra2	5	12	25398285	C	A	KRAS exon 2	c.34G>T	p.Gly12Cys	2527	47	0.0185991	31	Called	Called	FALSE	Intra
SC2-5	SC2-5-intra2	5	12	25398284	C	T	KRAS exon 2	c.35G>A	p.Gly12Asp	2539	68	0.0267822	49	Called	Called	FALSE	Intra
SC2-5	SC2-5-intra2	5	12	25380275	T	G	KRAS exon 3	c.183A>C	p.Gln61His	2565	57	0.0222222	40	Called	Called	FALSE	Intra
SC2-5	SC2-5-intra2	5	13	32936787	AG	A	BRCA2 exon 17	c.7934del	p.Arg2645AsnfsTer3	2532	70	0.0276461	52	Called	Called	FALSE	Intra
SC2-5	SC2-5-intra2	5	14	105246551	C	T	AKT1 exon 3	c.48G>A	p.Glu17Lys	1773	45	0.0253807	31	Called	Called	FALSE	Intra
SC2-5	SC2-5-intra2	5	17	37880981	A	AGCATACGTGATG	ERBB2 exon 20	c.2313_2324dup	p.Tyr772_Ala775dup	5701	56	0.00982284	30	Called	Called	FALSE	Intra
SC2-5	SC2-5-intra2	5	17	41245586	CT	C	BRCA1 exon 10	c.1961del	p.Lys654SerfsTer47	2824	58	0.0205382	34	Called	Called	FALSE	Intra
SC2-5	SC2-5-intra3	5	1	115256529	T	C	NRAS exon 3	c.182A>G	p.Gln61Arg	1780	35	0.0196629	26	Called	Called	FALSE	Intra
SC2-5	SC2-5-intra3	5	2	29443695	G	T	ALK exon 23	c.3522C>A	p.Phe1174Leu	2723	58	0.0213	39	Called	Called	FALSE	Intra
SC2-5	SC2-5-intra3	5	2	29443613	C	T	ALK exon 23	c.3604G>A	p.Gly1202Arg	2934	70	0.0238582	52	Called	Called	FALSE	Intra
SC2-5	SC2-5-intra3	5	3	178952085	A	G	PIK3CA exon 21	c.3140A>G	p.His1047Arg	2911	76	0.0261079	52	Called	Called	FALSE	Intra
SC2-5	SC2-5-intra3	5	3	178952149	C	CA	PIK3CA exon 21	c.3204_3205insA	p.Ter1069MetfsTer4	2624	56	0.0213415	35	Called	Called	FALSE	Intra
SC2-5	SC2-5-intra3	5	4	55599321	A	T	KIT exon 17	c.2447A>T	p.Asp816Val	2383	58	0.0243391	37	Called	Called	FALSE	Intra
SC2-5	SC2-5-intra3	5	7	140453136	A	T	BRAF exon 15	c.1799T>A	p.Val600Glu	2397	54	0.0225282	34	Called	Called	FALSE	Intra
SC2-5	SC2-5-intra3	5	7	55242464	AGGAATTAAGAGAAGC	A	EGFR exon 19	c.2235_2249del	p.Glu746_Ala750del	2706	80	0.0295639	45	Called	Called	FALSE	Intra
SC2-5	SC2-5-intra3	5	7	55242469	TTAAGAGAAGCAACATCTC	T	EGFR exon 19	c.2240_2257del	p.Leu747_Pro753delinsSer	2724	69	0.0253304	37	Called	Called	FALSE	Intra
SC2-5	SC2-5-intra3	5	7	55242483	ATCTCCGAAAGCCAACAAGGAAATC	A	EGFR exon 19	c.2254_2277del	p.Ser752_Ile759del	2717	60	0.0220832	35	Called	Called	FALSE	Intra
SC2-5	SC2-5-intra3	5	7	55249071	C	T	EGFR exon 20	c.2369C>T	p.Thr790Met	2706	65	0.0240207	47	Called	Called	FALSE	Intra
SC2-5	SC2-5-intra3	5	7	55259515	T	G	EGFR exon 21	c.2573T>G	p.Leu858Arg	2562	67	0.0261514	42	Called	Called	FALSE	Intra
SC2-5	SC2-5-intra3	5	12	25398285	C	A	KRAS exon 2	c.34G>T	p.Gly12Cys	2660	65	0.0244361	53	Called	Called	FALSE	Intra
SC2-5	SC2-5-intra3	5	12	25398284	C	T	KRAS exon 2	c.35G>A	p.Gly12Asp	2668	74	0.0277361	48	Called	Called	FALSE	Intra
SC2-5	SC2-5-intra3	5	12	25380275	T	G	KRAS exon 3	c.183A>C	p.Gln61His	2698	50	0.0185322	34	Called	Called	FALSE	Intra
SC2-5	SC2-5-intra3	5	13	32936787	AG	A	BRCA2 exon 17	c.7934del	p.Arg2645AsnfsTer3	2692	55	0.0204309	38	Called	Called	FALSE	Intra
SC2-5	SC2-5-intra3	5	14	105246551	C	T	AKT1 exon 3	c.48G>A	p.Glu17Lys	1998	39	0.0195195	19	Called	Called	FALSE	Intra
SC2-5	SC2-5-intra3	5	17	37880981	A	AGCATACGTGATG	ERBB2 exon 20	c.2313_2324dup	p.Tyr772_Ala775dup	5781	62	0.0107248	42	Called	Called	FALSE	Intra
SC2-5	SC2-5-intra3	5	17	41245586	CT	C	BRCA1 exon 10	c.1961del	p.Lys654SerfsTer47	2947	71	0.0240923	53	Called	Called	FALSE	Intra
