# Supplementary material for: Enhanced specificity of clinical high-sensitivity tumor mutation profiling in cell-free DNA via paired normal sequencing using MSK-ACCESS
Source: Nat Commun. 2021 Jun 18;12:3770. doi: 10.1038/s41467-021-24109-5 (PMC8213710; doi:10.1038/s41467-021-24109-5)
Supplement: Supplementary file 6 — Sumpplementary Dataset 3 [file 41467_2021_24109_MOESM6_ESM.xlsx]

## Sheet: Supplementary Data 3
Sample	Dilution	Chromosome	Position	Ref	Alt	Target	cDNAchange	AAchange	SimplexDuplex_TotalDepth	SimplexDuplex_AlleleDepth	SimplexDuplex_VAF	Duplex_AlleleDepth	Genotyping_Result	DeNovo_Result
SC5	0.05	1	115256529	T	C	NRAS exon 3	c.182A>G	p.Gln61Arg	1862	101	0.0542427	64	Called	Called
SC5	0.05	2	29443695	G	T	ALK exon 23	c.3522C>A	p.Phe1174Leu	2638	124	0.0470053	81	Called	Called
SC5	0.05	2	29443613	C	T	ALK exon 23	c.3604G>A	p.Gly1202Arg	2748	145	0.0527656	103	Called	Called
SC5	0.05	3	178952085	A	G	PIK3CA exon 21	c.3140A>G	p.His1047Arg	2622	136	0.0518688	96	Called	Called
SC5	0.05	3	178952149	C	CA	PIK3CA exon 21	c.3204_3205insA	p.Ter1069MetfsTer4	2364	100	0.0423012	60	Called	Called
SC5	0.05	4	55599321	A	T	KIT exon 17	c.2447A>T	p.Asp816Val	2051	104	0.050707	67	Called	Called
SC5	0.05	7	140453136	A	T	BRAF exon 15	c.1799T>A	p.Val600Glu	2290	131	0.0572052	84	Called	Called
SC5	0.05	7	55242464	AGGAATTAAGAGAAGC	A	EGFR exon 19	c.2235_2249del	p.Glu746_Ala750del	2396	116	0.048414	76	Called	Called
SC5	0.05	7	55242469	TTAAGAGAAGCAACATCTC	T	EGFR exon 19	c.2240_2257del	p.Leu747_Pro753delinsSer	2425	117	0.0482474	59	Called	Called
SC5	0.05	7	55242483	ATCTCCGAAAGCCAACAAGGAAATC	A	EGFR exon 19	c.2254_2277del	p.Ser752_Ile759del	2428	90	0.0370675	60	Called	Called
SC5	0.05	7	55249071	C	T	EGFR exon 20	c.2369C>T	p.Thr790Met	2615	112	0.0428298	82	Called	Called
SC5	0.05	7	55259515	T	G	EGFR exon 21	c.2573T>G	p.Leu858Arg	2491	119	0.047772	80	Called	Called
SC5	0.05	12	25398285	C	A	KRAS exon 2	c.34G>T	p.Gly12Cys	2471	104	0.0420882	72	Called	Called
SC5	0.05	12	25398284	C	T	KRAS exon 2	c.35G>A	p.Gly12Asp	2456	126	0.0513029	80	Called	Called
SC5	0.05	12	25380275	T	G	KRAS exon 3	c.183A>C	p.Gln61His	2589	127	0.0490537	94	Called	Called
SC5	0.05	13	32936787	AG	A	BRCA2 exon 17	c.7934del	p.Arg2645AsnfsTer3	2410	102	0.0423237	67	Called	Called
SC5	0.05	14	105246551	C	T	AKT1 exon 3	c.48G>A	p.Glu17Lys	1928	94	0.0487552	66	Called	Called
SC5	0.05	17	37880981	A	AGCATACGTGATG	ERBB2 exon 20	c.2313_2324dup	p.Tyr772_Ala775dup	9183	171	0.0186214	115	Called	Called
SC5	0.05	17	41245586	CT	C	BRCA1 exon 10	c.1961del	p.Lys654SerfsTer47	2671	113	0.0423063	73	Called	Called
SC2-5-inter1	0.025	1	115256529	T	C	NRAS exon 3	c.182A>G	p.Gln61Arg	1659	38	0.0229054	26	Called	Called
SC2-5-inter1	0.025	2	29443695	G	T	ALK exon 23	c.3522C>A	p.Phe1174Leu	2389	60	0.0251151	43	Called	Called
SC2-5-inter1	0.025	2	29443613	C	T	ALK exon 23	c.3604G>A	p.Gly1202Arg	2573	64	0.0248737	45	Called	Called
SC2-5-inter1	0.025	3	178952085	A	G	PIK3CA exon 21	c.3140A>G	p.His1047Arg	2531	58	0.0229158	42	Called	Called
SC2-5-inter1	0.025	3	178952149	C	CA	PIK3CA exon 21	c.3204_3205insA	p.Ter1069MetfsTer4	2272	54	0.0237676	34	Called	Called
SC2-5-inter1	0.025	4	55599321	A	T	KIT exon 17	c.2447A>T	p.Asp816Val	2054	54	0.0262902	36	Called	Called
SC2-5-inter1	0.025	7	140453136	A	T	BRAF exon 15	c.1799T>A	p.Val600Glu	2048	65	0.0317383	39	Called	Called
SC2-5-inter1	0.025	7	55242464	AGGAATTAAGAGAAGC	A	EGFR exon 19	c.2235_2249del	p.Glu746_Ala750del	2368	64	0.027027	41	Called	Called
SC2-5-inter1	0.025	7	55242469	TTAAGAGAAGCAACATCTC	T	EGFR exon 19	c.2240_2257del	p.Leu747_Pro753delinsSer	2386	63	0.026404	34	Called	Called
SC2-5-inter1	0.025	7	55242483	ATCTCCGAAAGCCAACAAGGAAATC	A	EGFR exon 19	c.2254_2277del	p.Ser752_Ile759del	2346	37	0.0157715	21	Called	Called
SC2-5-inter1	0.025	7	55249071	C	T	EGFR exon 20	c.2369C>T	p.Thr790Met	2550	56	0.0219608	35	Called	Called
SC2-5-inter1	0.025	7	55259515	T	G	EGFR exon 21	c.2573T>G	p.Leu858Arg	2236	41	0.0183363	29	Called	Called
SC2-5-inter1	0.025	12	25398285	C	A	KRAS exon 2	c.34G>T	p.Gly12Cys	2481	59	0.0237807	40	Called	Called
SC2-5-inter1	0.025	12	25398284	C	T	KRAS exon 2	c.35G>A	p.Gly12Asp	2488	55	0.0221061	36	Called	Called
SC2-5-inter1	0.025	12	25380275	T	G	KRAS exon 3	c.183A>C	p.Gln61His	2436	68	0.0279146	47	Called	Called
SC2-5-inter1	0.025	13	32936787	AG	A	BRCA2 exon 17	c.7934del	p.Arg2645AsnfsTer3	2347	39	0.016617	28	Called	Called
SC2-5-inter1	0.025	14	105246551	C	T	AKT1 exon 3	c.48G>A	p.Glu17Lys	1801	40	0.0222099	26	Called	Called
SC2-5-inter1	0.025	17	37880981	A	AGCATACGTGATG	ERBB2 exon 20	c.2313_2324dup	p.Tyr772_Ala775dup	5206	59	0.0113331	34	Called	Called
SC2-5-inter1	0.025	17	41245586	CT	C	BRCA1 exon 10	c.1961del	p.Lys654SerfsTer47	2629	61	0.0232027	36	Called	Called
SC1-inter1	0.01	1	115256529	T	C	NRAS exon 3	c.182A>G	p.Gln61Arg	1588	22	0.0138539	16	Called	Called
SC1-inter1	0.01	2	29443695	G	T	ALK exon 23	c.3522C>A	p.Phe1174Leu	2547	22	0.00863761	14	Called	Called
SC1-inter1	0.01	2	29443613	C	T	ALK exon 23	c.3604G>A	p.Gly1202Arg	2674	18	0.00673149	12	Called	Called
SC1-inter1	0.01	3	178952085	A	G	PIK3CA exon 21	c.3140A>G	p.His1047Arg	2471	20	0.00809389	19	Called	Called
SC1-inter1	0.01	3	178952149	C	CA	PIK3CA exon 21	c.3204_3205insA	p.Ter1069MetfsTer4	2148	16	0.00744879	12	Called	Called
SC1-inter1	0.01	4	55599321	A	T	KIT exon 17	c.2447A>T	p.Asp816Val	1907	15	0.00786576	8	Called	Called
SC1-inter1	0.01	7	140453136	A	T	BRAF exon 15	c.1799T>A	p.Val600Glu	2113	26	0.0123048	18	Called	Called
SC1-inter1	0.01	7	55242464	AGGAATTAAGAGAAGC	A	EGFR exon 19	c.2235_2249del	p.Glu746_Ala750del	2348	31	0.0132027	16	Called	Called
SC1-inter1	0.01	7	55242469	TTAAGAGAAGCAACATCTC	T	EGFR exon 19	c.2240_2257del	p.Leu747_Pro753delinsSer	2377	26	0.0109382	13	Called	Called
SC1-inter1	0.01	7	55242483	ATCTCCGAAAGCCAACAAGGAAATC	A	EGFR exon 19	c.2254_2277del	p.Ser752_Ile759del	2401	22	0.00916285	11	Called	Called
SC1-inter1	0.01	7	55249071	C	T	EGFR exon 20	c.2369C>T	p.Thr790Met	2666	23	0.00862716	15	Called	Called
SC1-inter1	0.01	7	55259515	T	G	EGFR exon 21	c.2573T>G	p.Leu858Arg	2476	28	0.0113086	17	Called	Called
SC1-inter1	0.01	12	25398285	C	A	KRAS exon 2	c.34G>T	p.Gly12Cys	2185	23	0.0105263	15	Called	Called
SC1-inter1	0.01	12	25398284	C	T	KRAS exon 2	c.35G>A	p.Gly12Asp	2190	26	0.0118721	18	Called	Called
SC1-inter1	0.01	12	25380275	T	G	KRAS exon 3	c.183A>C	p.Gln61His	2254	26	0.011535	15	Called	Called
SC1-inter1	0.01	13	32936787	AG	A	BRCA2 exon 17	c.7934del	p.Arg2645AsnfsTer3	2248	32	0.0142349	19	Called	Called
SC1-inter1	0.01	14	105246551	C	T	AKT1 exon 3	c.48G>A	p.Glu17Lys	1935	8	0.00413437	4	Called	Called
SC1-inter1	0.01	17	37880981	A	AGCATACGTGATG	ERBB2 exon 20	c.2313_2324dup	p.Tyr772_Ala775dup	3588	20	0.00557414	13	Called	Called
SC1-inter1	0.01	17	41245586	CT	C	BRCA1 exon 10	c.1961del	p.Lys654SerfsTer47	2508	11	0.00438596	6	Called	Called
SC0-5	0.005	1	115256529	T	C	NRAS exon 3	c.182A>G	p.Gln61Arg	1711	13	0.0075979	9	Called	Called
SC0-5	0.005	2	29443695	G	T	ALK exon 23	c.3522C>A	p.Phe1174Leu	2714	13	0.00478998	9	Called	Called
SC0-5	0.005	2	29443613	C	T	ALK exon 23	c.3604G>A	p.Gly1202Arg	3087	12	0.00388727	8	Called	Called
SC0-5	0.005	3	178952085	A	G	PIK3CA exon 21	c.3140A>G	p.His1047Arg	2818	13	0.0046132	9	Called	Called
SC0-5	0.005	3	178952149	C	CA	PIK3CA exon 21	c.3204_3205insA	p.Ter1069MetfsTer4	2366	9	0.00380389	7	Called	Called
SC0-5	0.005	4	55599321	A	T	KIT exon 17	c.2447A>T	p.Asp816Val	1989	12	0.00603318	9	Called	Called
SC0-5	0.005	7	140453136	A	T	BRAF exon 15	c.1799T>A	p.Val600Glu	2075	9	0.00433735	3	Called	Called
SC0-5	0.005	7	55242464	AGGAATTAAGAGAAGC	A	EGFR exon 19	c.2235_2249del	p.Glu746_Ala750del	2209	13	0.00588502	6	Called	Called
SC0-5	0.005	7	55242469	TTAAGAGAAGCAACATCTC	T	EGFR exon 19	c.2240_2257del	p.Leu747_Pro753delinsSer	2223	12	0.00539811	5	Called	Called
SC0-5	0.005	7	55242483	ATCTCCGAAAGCCAACAAGGAAATC	A	EGFR exon 19	c.2254_2277del	p.Ser752_Ile759del	2208	14	0.00634058	8	Called	Called
SC0-5	0.005	7	55249071	C	T	EGFR exon 20	c.2369C>T	p.Thr790Met	3003	15	0.004995	8	Called	Called
SC0-5	0.005	7	55259515	T	G	EGFR exon 21	c.2573T>G	p.Leu858Arg	2582	22	0.00852053	16	Called	Called
SC0-5	0.005	12	25398285	C	A	KRAS exon 2	c.34G>T	p.Gly12Cys	2530	8	0.00316206	4	Called	Called
SC0-5	0.005	12	25398284	C	T	KRAS exon 2	c.35G>A	p.Gly12Asp	2546	14	0.00549882	11	Called	Called
SC0-5	0.005	12	25380275	T	G	KRAS exon 3	c.183A>C	p.Gln61His	2673	13	0.00486345	8	Called	Called
SC0-5	0.005	13	32936787	AG	A	BRCA2 exon 17	c.7934del	p.Arg2645AsnfsTer3	2508	12	0.00478469	8	Called	Called
SC0-5	0.005	14	105246551	C	T	AKT1 exon 3	c.48G>A	p.Glu17Lys	2144	16	0.00746269	9	Called	Called
SC0-5	0.005	17	37880981	A	AGCATACGTGATG	ERBB2 exon 20	c.2313_2324dup	p.Tyr772_Ala775dup	3501	11	0.00314196	5	Called	Called
SC0-5	0.005	17	41245586	CT	C	BRCA1 exon 10	c.1961del	p.Lys654SerfsTer47	2667	8	0.00299963	5	Called	Called
SC0-1	0.001	1	115256529	T	C	NRAS exon 3	c.182A>G	p.Gln61Arg	1091	1	0.00091659	1	Called	Not called
SC0-1	0.001	2	29443695	G	T	ALK exon 23	c.3522C>A	p.Phe1174Leu	1913	3	0.00156822	1	Called	Not called
SC0-1	0.001	2	29443613	C	T	ALK exon 23	c.3604G>A	p.Gly1202Arg	2135	3	0.00140515	2	Called	Not called
SC0-1	0.001	3	178952085	A	G	PIK3CA exon 21	c.3140A>G	p.His1047Arg	1889	2	0.00105876	2	Called	Not called
SC0-1	0.001	3	178952149	C	CA	PIK3CA exon 21	c.3204_3205insA	p.Ter1069MetfsTer4	1575	2	0.00126984	2	Called	Not called
SC0-1	0.001	4	55599321	A	T	KIT exon 17	c.2447A>T	p.Asp816Val	1364	2	0.00146628	2	Called	Not called
SC0-1	0.001	7	140453136	A	T	BRAF exon 15	c.1799T>A	p.Val600Glu	1240	1	0.000806452	1	Called	Not called
SC0-1	0.001	7	55242464	AGGAATTAAGAGAAGC	A	EGFR exon 19	c.2235_2249del	p.Glu746_Ala750del	1614	0	0	0	Not called	Not called
SC0-1	0.001	7	55242469	TTAAGAGAAGCAACATCTC	T	EGFR exon 19	c.2240_2257del	p.Leu747_Pro753delinsSer	1602	3	0.00187266	3	Called	Called
SC0-1	0.001	7	55242483	ATCTCCGAAAGCCAACAAGGAAATC	A	EGFR exon 19	c.2254_2277del	p.Ser752_Ile759del	1598	2	0.00125156	1	Called	Not called
SC0-1	0.001	7	55249071	C	T	EGFR exon 20	c.2369C>T	p.Thr790Met	2155	1	0.000464037	1	Called	Not called
SC0-1	0.001	7	55259515	T	G	EGFR exon 21	c.2573T>G	p.Leu858Arg	1864	0	0	0	Not called	Not called
SC0-1	0.001	12	25398285	C	A	KRAS exon 2	c.34G>T	p.Gly12Cys	1592	2	0.00125628	2	Called	Not called
SC0-1	0.001	12	25398284	C	T	KRAS exon 2	c.35G>A	p.Gly12Asp	1607	3	0.00186683	3	Called	Called
SC0-1	0.001	12	25380275	T	G	KRAS exon 3	c.183A>C	p.Gln61His	1656	2	0.00120773	1	Called	Not called
SC0-1	0.001	13	32936787	AG	A	BRCA2 exon 17	c.7934del	p.Arg2645AsnfsTer3	1616	5	0.00309406	2	Called	Not called
SC0-1	0.001	14	105246551	C	T	AKT1 exon 3	c.48G>A	p.Glu17Lys	1506	0	0	0	Not called	Not called
SC0-1	0.001	17	37880981	A	AGCATACGTGATG	ERBB2 exon 20	c.2313_2324dup	p.Tyr772_Ala775dup	1900	0	0	0	Not called	Not called
SC0-1	0.001	17	41245586	CT	C	BRCA1 exon 10	c.1961del	p.Lys654SerfsTer47	1859	0	0	0	Not called	Not called
SCWT	0	1	115256529	T	C	NRAS exon 3	c.182A>G	p.Gln61Arg	1530	0	0	0	Not called	Not called
SCWT	0	2	29443695	G	T	ALK exon 23	c.3522C>A	p.Phe1174Leu	2374	0	0	0	Not called	Not called
SCWT	0	2	29443613	C	T	ALK exon 23	c.3604G>A	p.Gly1202Arg	2528	0	0	0	Not called	Not called
SCWT	0	3	178952085	A	G	PIK3CA exon 21	c.3140A>G	p.His1047Arg	2415	0	0	0	Not called	Not called
SCWT	0	3	178952149	C	CA	PIK3CA exon 21	c.3204_3205insA	p.Ter1069MetfsTer4	2223	0	0	0	Not called	Not called
SCWT	0	4	55599321	A	T	KIT exon 17	c.2447A>T	p.Asp816Val	1939	0	0	0	Not called	Not called
SCWT	0	7	140453136	A	T	BRAF exon 15	c.1799T>A	p.Val600Glu	1806	0	0	0	Not called	Not called
SCWT	0	7	55242464	AGGAATTAAGAGAAGC	A	EGFR exon 19	c.2235_2249del	p.Glu746_Ala750del	2229	0	0	0	Not called	Not called
SCWT	0	7	55242469	TTAAGAGAAGCAACATCTC	T	EGFR exon 19	c.2240_2257del	p.Leu747_Pro753delinsSer	2278	0	0	0	Not called	Not called
SCWT	0	7	55242483	ATCTCCGAAAGCCAACAAGGAAATC	A	EGFR exon 19	c.2254_2277del	p.Ser752_Ile759del	2309	0	0	0	Not called	Not called
SCWT	0	7	55249071	C	T	EGFR exon 20	c.2369C>T	p.Thr790Met	2513	0	0	0	Not called	Not called
SCWT	0	7	55259515	T	G	EGFR exon 21	c.2573T>G	p.Leu858Arg	2301	0	0	0	Not called	Not called
SCWT	0	12	25398285	C	A	KRAS exon 2	c.34G>T	p.Gly12Cys	2211	1	0.000452284	1	Called	Not called
SCWT	0	12	25398284	C	T	KRAS exon 2	c.35G>A	p.Gly12Asp	2214	0	0	0	Not called	Not called
SCWT	0	12	25380275	T	G	KRAS exon 3	c.183A>C	p.Gln61His	2300	0	0	0	Not called	Not called
SCWT	0	13	32936787	AG	A	BRCA2 exon 17	c.7934del	p.Arg2645AsnfsTer3	2190	0	0	0	Not called	Not called
SCWT	0	14	105246551	C	T	AKT1 exon 3	c.48G>A	p.Glu17Lys	1763	0	0	0	Not called	Not called
SCWT	0	17	37880981	A	AGCATACGTGATG	ERBB2 exon 20	c.2313_2324dup	p.Tyr772_Ala775dup	2355	0	0	0	Not called	Not called
SCWT	0	17	41245586	CT	C	BRCA1 exon 10	c.1961del	p.Lys654SerfsTer47	2504	0	0	0	Not called	Not called
